# Supplementary material for: The effect of peer relationships on college students’ behavioral intentions to be physically active: The chain-mediated role of social support and exercise self-efficacy
Source: PLoS One. 2025 May 9;20(5):e0320845. doi: 10.1371/journal.pone.0320845 (PMC12064194; doi:10.1371/journal.pone.0320845)
Supplement: S1 Data — (XLSX) [file pone.0320845.s001.xlsx]

## Sheet: Sheet1
Gender	Grade	Age	5	6	7	8	9	10	11	12	13	14	15	16	17	18	19	20	21	22	23	24	peer relationship	25	26	27	28	29	30	31	32	33	34	35	36	37	38	39	40	41	social support	42	43	44	45	46	47	48	49
1	1	3	2	5	3	4	3	4	5	2	3	2	2	4	4	5	3	4	4	3	3	4	3.45	4	4	3	3	4	5	4	3	3	4	4	2	3	2	2	4	4	3.41176	2	4	4	5	3	4	4	3
1	2	4	2	2	3	2	2	2	2	2	2	2	2	2	2	2	2	2	2	4	2	2	2.15	2	2	4	2	2	2	2	4	2	2	2	2	2	2	2	2	2	2.23529	2	2	2	2	2	2	2	4
2	2	4	3	3	3	5	3	4	3	2	3	3	3	4	4	3	3	2	4	3	3	4	3.25	4	4	3	3	4	3	4	3	3	4	4	2	3	3	3	4	4	3.41176	3	4	4	3	3	2	4	3
2	2	4	2	2	2	2	2	2	2	2	2	2	2	2	2	2	2	2	2	2	2	2	2	2	2	2	2	2	2	2	2	2	2	2	2	2	2	2	2	2	2	2	2	2	2	2	2	2	2
1	2	2	4	4	4	3	3	2	4	4	4	4	3	2	2	4	3	3	2	3	3	2	3.15	2	2	4	3	2	4	2	3	3	2	2	4	4	4	3	2	2	2.82353	3	2	2	4	3	3	2	3
2	3	4	2	5	3	4	4	3	4	4	3	2	5	2	3	4	4	4	2	3	4	3	3.4	3	2	3	4	3	4	2	3	4	3	3	4	3	2	5	2	3	3.11765	5	2	3	4	4	4	2	3
2	2	5	2	5	3	3	4	2	2	2	2	2	5	3	2	2	2	2	3	3	4	2	2.75	2	3	3	4	2	2	3	3	4	2	2	2	2	2	5	3	2	2.70588	5	3	2	2	2	2	3	3
2	3	5	4	5	4	4	2	3	3	3	5	4	5	4	3	3	3	4	4	2	3	3	3.55	3	4	2	2	3	3	4	2	3	3	3	3	5	4	5	4	3	3.29412	5	4	3	3	3	4	4	2
1	2	2	2	2	3	4	2	2	2	2	2	2	2	4	2	2	2	2	4	2	2	2	2.35	2	4	2	2	2	2	4	2	2	2	2	2	2	2	2	4	2	2.35294	2	4	2	2	2	2	4	2
1	3	5	4	3	4	3	3	2	4	4	4	4	3	4	2	4	4	3	4	4	3	2	3.4	3	4	4	3	2	4	4	4	3	2	3	4	4	4	3	4	2	3.35294	3	3	2	4	4	4	4	3
2	3	5	3	2	3	2	3	1	3	2	2	3	2	3	1	3	2	1	3	3	3	1	2.3	4	3	3	3	1	3	3	3	3	1	4	2	2	3	2	3	1	2.58824	2	3	1	3	2	2	3	2
2	2	5	5	3	5	2	3	5	3	4	5	5	3	2	5	3	4	5	2	2	3	5	3.7	3	2	2	3	5	3	2	2	3	5	3	4	5	5	3	2	5	3.35294	2	3	5	3	4	5	5	3
1	1	3	4	4	3	4	3	3	3	3	4	4	4	3	3	3	3	3	3	3	3	3	3.3	2	3	3	3	3	3	3	3	3	3	2	3	4	4	4	3	3	3.05882	4	3	3	3	3	4	4	4
2	3	5	3	3	4	3	2	2	2	3	3	3	3	2	2	2	3	3	2	2	2	2	2.55	2	2	2	2	2	2	2	2	2	2	2	3	3	3	3	2	2	2.23529	3	2	2	2	3	3	3	3
1	1	1	2	2	2	3	2	2	2	2	2	2	2	3	2	2	2	2	3	2	2	2	2.15	5	3	2	2	2	2	3	2	2	2	5	2	2	2	2	3	2	2.52941	3	2	2	2	2	2	2	2
2	1	3	4	4	3	4	4	4	4	4	4	4	4	4	4	4	4	4	4	3	4	4	3.9	4	4	3	4	4	4	4	3	4	4	4	4	4	4	4	4	4	3.88235	4	4	4	4	4	4	4	4
2	3	4	2	2	4	5	3	3	2	3	2	2	2	3	3	2	3	2	3	4	3	3	2.8	4	3	4	3	3	2	3	4	3	3	4	3	2	2	2	3	3	3	5	3	3	2	3	2	2	2
1	1	1	3	3	3	4	4	5	5	4	3	3	3	3	5	5	4	4	3	2	4	5	3.75	2	3	2	4	5	5	3	2	4	5	2	4	3	3	3	3	5	3.41176	4	4	5	5	4	3	3	3
1	1	2	4	4	4	4	4	4	4	4	4	4	4	4	4	4	4	3	4	4	3	4	3.9	4	4	4	4	4	4	4	4	3	4	4	4	4	4	4	4	4	3.94118	4	4	4	4	4	4	4	4
1	3	5	4	3	4	3	3	2	4	4	4	4	3	4	2	4	4	3	4	4	3	2	3.4	4	4	4	3	2	4	4	4	3	2	4	4	4	4	3	4	2	3.47059	3	3	2	4	4	4	4	3
1	3	4	3	2	3	3	3	1	3	2	2	3	2	3	1	3	2	1	3	3	3	1	2.35	2	3	3	3	1	3	3	3	3	1	2	2	2	3	2	3	1	2.35294	3	3	1	3	2	2	3	2
2	3	5	5	3	4	3	3	5	3	4	5	5	3	2	5	3	4	5	2	2	3	5	3.7	4	2	2	3	5	3	2	2	3	5	4	4	5	5	3	2	5	3.47059	3	3	5	3	4	5	5	3
1	3	4	4	3	4	5	5	5	3	5	5	4	5	5	5	3	5	3	4	3	4	5	4.25	4	4	3	5	5	3	4	3	4	5	4	5	5	4	5	5	5	4.29412	5	5	5	3	5	5	4	5
1	3	5	4	3	4	4	4	4	3	4	4	4	4	4	4	3	4	5	2	3	4	4	3.75	2	2	3	4	4	3	2	3	4	4	2	4	4	4	4	4	4	3.35294	4	4	4	3	4	4	4	4
1	3	4	2	2	2	2	2	2	2	2	2	2	3	2	2	2	2	2	2	2	2	2	2.05	2	2	2	2	2	2	2	2	2	2	2	2	2	2	3	2	2	2.05882	2	3	2	2	2	2	2	2
1	3	4	4	3	4	3	3	3	3	4	3	4	3	3	3	3	4	2	2	3	3	3	3.15	2	2	3	3	3	3	2	3	3	3	2	4	3	4	3	3	3	2.88235	4	3	3	3	3	4	2	2
2	3	4	2	2	2	4	2	2	2	3	4	2	2	2	2	2	3	3	3	3	2	2	2.45	3	3	3	2	2	2	3	3	2	2	3	3	4	2	2	2	2	2.52941	2	2	2	2	2	3	3	3
1	3	4	3	2	3	5	2	3	2	2	2	3	3	3	3	2	2	2	3	2	2	3	2.6	3	3	2	2	3	2	3	2	2	3	3	2	2	3	3	3	3	2.58824	3	3	3	3	2	2	2	3
1	1	2	2	5	2	4	3	3	5	5	3	2	5	3	3	5	3	4	3	4	3	3	3.5	4	3	4	3	3	5	3	4	3	3	4	5	3	2	5	3	3	3.52941	2	5	3	3	5	3	4	3
2	1	3	4	4	4	5	5	4	4	4	4	4	5	4	4	4	5	4	4	4	5	4	4.25	3	4	4	5	4	4	4	4	5	4	3	4	4	4	5	4	4	4.05882	4	5	4	4	4	5	4	4
1	1	2	2	3	2	4	3	3	3	3	2	2	3	3	3	3	3	2	3	2	3	3	2.75	2	3	2	3	3	3	3	2	3	3	2	3	2	2	3	3	3	2.64706	2	3	3	3	3	3	2	3
1	3	3	4	4	3	4	3	3	3	3	4	4	4	3	3	3	3	3	3	3	3	3	3.3	3	3	3	3	3	3	3	3	3	3	3	3	4	4	4	3	3	3.17647	4	4	3	3	3	3	3	3
1	1	3	3	3	4	5	2	2	2	3	3	3	3	2	2	2	3	3	2	2	2	2	2.65	2	2	2	2	2	2	2	2	2	2	2	3	3	3	3	2	2	2.23529	3	3	2	2	2	3	3	2
1	3	3	2	2	3	2	2	2	2	2	2	2	2	3	2	2	2	2	3	2	2	2	2.15	3	3	2	2	2	2	3	2	2	2	3	2	2	2	2	3	2	2.29412	2	2	3	2	2	2	2	3
1	3	5	2	4	3	3	2	3	3	4	2	2	4	3	3	3	4	2	3	2	2	3	2.85	3	3	2	2	3	3	3	2	2	3	3	4	2	2	4	3	3	2.76471	2	4	3	3	3	4	2	3
1	1	2	5	2	4	2	5	5	5	5	5	5	2	5	5	5	5	3	5	5	4	5	4.35	5	5	5	5	5	5	5	5	4	5	5	5	5	5	2	5	5	4.76471	5	2	5	5	5	5	3	5
1	1	2	3	3	3	4	2	4	4	3	5	4	5	4	4	4	3	3	2	3	3	2	3.4	4	4	3	2	4	4	2	3	3	2	4	3	5	4	5	4	4	3.52941	4	5	4	4	4	3	3	2
2	3	5	3	5	3	5	3	3	3	3	2	2	2	4	3	3	3	2	2	3	4	3	3.05	3	3	3	3	3	3	2	3	4	3	3	3	2	2	2	4	3	2.88235	3	3	2	2	3	4	3	3
1	2	2	2	5	4	3	4	3	4	4	4	4	3	4	3	4	4	4	3	3	4	2	3.55	2	2	3	4	3	4	3	3	4	2	2	5	4	3	4	3	4	3.23529	4	4	4	3	3	4	2	2
1	3	5	3	5	4	4	4	2	3	3	2	3	2	3	2	3	3	3	4	2	2	3	3	4	3	3	4	2	3	4	2	2	3	4	5	4	4	4	2	3	3.29412	3	3	3	4	2	2	3	4
1	3	5	4	5	4	3	2	3	3	3	5	5	3	2	3	3	3	4	4	2	2	2	3.25	2	4	2	2	3	3	4	2	2	2	2	5	4	3	2	3	3	2.82353	3	3	4	4	2	2	2	2
1	1	2	2	2	2	4	2	2	2	2	4	4	4	3	2	2	2	2	4	4	3	2	2.7	2	4	2	2	2	2	4	4	3	2	2	2	2	4	2	2	2	2.52941	2	2	2	4	4	3	2	2
2	3	4	4	3	4	4	3	2	4	4	3	3	3	2	2	4	3	3	3	3	3	1	3.05	3	4	4	3	2	4	3	3	3	1	3	3	4	4	3	2	4	3.11765	4	3	3	3	3	3	1	3
1	1	2	3	2	3	5	3	1	3	2	2	3	2	3	3	4	4	4	2	2	3	5	2.95	3	3	3	3	1	3	2	2	3	5	3	2	3	5	3	1	3	2.82353	4	4	4	2	2	3	5	3
2	2	5	5	3	4	4	3	5	3	4	5	5	3	2	2	2	2	2	3	3	3	3	3.3	3	2	2	3	5	3	3	3	3	3	3	3	4	4	3	5	3	3.23529	2	2	2	3	3	3	3	3
2	2	2	4	3	4	5	3	2	4	4	4	4	3	4	3	3	3	4	2	2	2	2	3.25	3	4	4	3	2	4	2	2	2	2	3	3	4	5	3	2	4	3.05882	3	3	4	2	2	2	2	3
2	1	3	3	2	3	2	3	1	3	2	2	3	2	3	2	2	2	2	3	3	3	1	2.35	3	3	3	3	1	3	3	3	3	1	3	2	3	2	3	1	3	2.52941	2	2	2	3	3	3	1	3
2	3	5	5	3	4	2	3	5	3	4	5	5	3	2	2	4	4	3	2	2	3	5	3.45	4	4	3	3	4	3	2	2	3	5	4	3	4	2	3	5	3	3.35294	4	4	3	2	2	3	5	4
2	1	3	4	4	3	4	3	3	3	3	4	4	4	3	1	3	2	1	3	3	3	3	3.05	2	2	2	2	2	2	3	3	3	3	2	4	3	4	3	3	3	2.70588	4	4	4	3	1	3	2	1
2	3	5	3	3	3	4	2	2	2	3	3	3	3	2	5	3	4	5	2	2	2	2	2.9	2	2	4	3	2	4	2	2	2	2	2	3	3	4	2	2	2	2.52941	3	3	3	2	5	3	4	5
2	3	4	2	2	3	4	2	2	2	2	2	2	2	3	3	3	3	3	3	2	2	2	2.45	3	2	3	4	3	4	3	2	2	2	3	2	3	4	2	2	2	2.70588	2	2	2	3	3	3	3	3
2	1	3	4	4	3	4	4	4	4	4	4	4	4	4	2	2	3	3	4	3	4	4	3.6	2	3	3	4	2	2	4	3	4	4	2	4	3	4	4	4	4	3.29412	4	4	4	4	2	2	3	3
2	1	2	2	2	2	4	3	3	2	3	2	2	2	3	2	2	2	2	3	4	3	3	2.55	3	4	2	2	3	3	3	4	3	3	3	2	2	4	3	3	2	2.88235	2	2	2	3	2	2	2	2
2	1	2	2	2	3	2	2	2	2	2	2	2	2	2	2	2	2	2	2	2	3	2	2.1	2	4	2	2	2	2	2	2	3	2	2	2	3	2	2	2	2	2.23529	2	2	2	2	2	2	2	2
1	3	5	3	3	3	4	4	2	3	4	3	3	3	2	2	3	4	3	2	2	3	2	2.9	3	4	4	3	2	4	2	2	3	2	3	3	3	4	4	2	3	3	3	3	3	2	2	3	4	3
2	1	2	3	4	3	3	3	3	2	3	4	3	4	2	3	2	3	3	2	2	3	3	2.9	4	3	3	3	1	3	2	2	3	3	4	4	3	3	3	3	2	2.88235	4	3	4	2	3	2	3	3
2	3	5	4	5	4	4	2	2	3	3	4	4	5	3	2	3	3	4	3	2	2	2	3.2	3	2	2	3	5	3	3	2	2	2	3	5	4	4	2	2	3	2.94118	4	4	5	3	2	3	3	4
1	3	4	2	5	3	4	2	3	2	3	2	2	5	3	3	2	3	3	2	3	3	2	2.85	2	3	3	3	3	3	2	3	3	2	2	5	3	4	2	3	2	2.82353	2	2	5	3	3	2	3	3
1	3	5	2	5	3	4	4	3	4	4	3	2	5	2	3	4	4	4	2	3	4	3	3.4	2	2	2	2	2	2	2	3	4	3	2	5	3	4	4	3	4	2.88235	3	2	5	2	3	4	4	4
2	1	2	2	5	2	3	4	2	2	2	2	2	5	3	2	2	2	2	3	3	4	2	2.7	5	3	2	2	2	2	3	3	4	2	5	5	2	3	4	2	2	3	2	2	5	3	2	2	2	2
2	1	1	4	5	4	4	2	3	3	3	5	4	5	4	3	3	3	4	4	2	2	3	3.5	4	4	3	4	4	4	4	2	2	3	4	5	4	4	2	3	3	3.47059	5	4	5	4	3	3	3	4
2	1	1	2	2	3	4	2	2	2	2	5	4	5	4	2	2	2	2	4	2	2	2	2.75	4	3	4	3	3	2	4	2	2	2	4	2	3	4	2	2	2	2.82353	5	4	5	4	2	2	2	2
1	2	2	4	3	4	3	3	2	4	4	2	2	2	4	2	4	4	3	4	4	3	2	3.15	2	3	2	4	5	5	4	4	3	2	2	3	4	3	3	2	4	3.23529	2	2	2	4	2	4	4	3
1	2	4	3	2	3	2	3	1	3	2	4	4	3	4	1	3	2	1	3	3	3	1	2.55	3	3	3	3	1	3	3	3	3	1	3	2	3	2	3	1	3	2.52941	4	4	3	4	1	3	2	1
1	3	3	5	3	4	2	3	5	3	4	2	3	2	3	5	3	4	5	2	2	3	5	3.4	3	2	2	3	5	3	2	2	3	5	3	3	4	2	3	5	3	3.11765	2	3	2	3	5	3	4	5
1	3	4	4	4	3	4	3	3	3	3	5	5	3	2	3	3	3	3	3	3	4	3	3.35	3	3	3	3	3	3	3	3	4	3	3	4	3	4	3	3	3	3.17647	3	4	3	3	3	3	5	5
1	3	3	3	3	4	3	2	2	2	3	4	4	4	3	2	2	3	3	2	2	3	2	2.8	2	2	2	2	2	2	2	2	3	2	2	3	4	3	2	2	2	2.29412	4	3	2	2	2	3	4	4
2	3	5	2	2	2	3	2	2	2	2	3	3	3	2	2	4	3	3	3	2	2	2	2.45	2	3	2	2	2	2	3	2	2	2	2	2	2	3	2	2	2	2.17647	2	3	2	2	2	2	3	3
2	3	4	3	3	3	4	2	2	3	3	2	3	3	3	3	4	4	4	3	2	2	2	2.9	2	3	2	2	2	3	3	2	2	2	2	3	3	4	2	2	3	2.47059	3	4	2	2	3	3	2	3
1	3	3	4	5	4	5	3	4	3	3	4	4	5	4	2	2	2	2	4	3	3	4	3.5	3	4	3	3	4	3	4	3	3	4	3	5	4	5	3	4	3	3.58824	4	5	3	4	3	3	4	4
2	3	5	2	3	2	4	2	2	2	3	2	2	3	2	3	3	3	4	2	3	2	2	2.55	2	2	3	2	2	2	2	3	2	2	2	3	3	3	4	2	3	2.47059	2	4	2	2	2	3	2	2
1	3	4	4	4	3	4	4	4	3	4	4	4	4	2	2	2	2	2	2	3	4	4	3.25	4	2	4	4	4	3	2	3	4	4	4	2	2	2	2	2	3	3	3	4	4	4	3	4	4	4
2	2	3	4	4	4	3	4	4	4	4	4	4	4	4	2	4	4	3	4	4	3	4	3.75	4	4	4	4	4	4	4	4	3	4	4	2	4	4	3	4	4	3.76471	4	3	4	4	4	4	4	4
1	2	5	3	3	4	3	4	4	4	4	4	3	3	4	1	3	2	1	4	4	3	4	3.25	4	4	4	4	4	4	4	4	3	4	4	1	3	2	1	4	4	3.41176	4	3	4	4	4	4	4	3
1	1	1	2	2	3	3	3	4	2	3	4	2	2	3	5	3	4	5	3	3	3	4	3.15	4	4	3	3	4	3	3	3	3	4	4	5	3	4	5	3	3	3.58824	3	3	3	4	2	3	4	2
2	1	1	2	3	2	2	3	3	3	3	3	2	3	3	3	3	3	3	3	3	3	3	2.8	2	2	2	2	2	2	3	3	3	3	2	3	3	3	3	3	3	2.58824	2	2	3	3	3	3	3	2
1	1	3	3	3	4	3	4	4	3	3	3	3	3	3	2	2	3	3	3	2	4	4	3.1	2	2	4	3	2	4	3	2	4	4	2	2	2	3	3	3	2	2.76471	4	3	4	4	3	3	3	3
2	3	4	3	2	3	2	4	3	3	3	5	3	2	3	2	2	2	2	3	3	4	3	2.85	3	2	3	4	3	4	3	3	4	3	3	2	2	2	2	3	3	2.88235	4	3	3	2	3	2	4	3
1	2	5	5	2	4	2	3	3	2	2	2	5	2	2	3	2	2	4	2	2	3	3	2.75	2	3	3	4	2	2	2	2	3	3	2	3	2	2	4	2	2	2.52941	3	3	5	2	4	2	3	3
1	3	5	3	5	3	4	2	2	2	2	3	3	5	3	2	2	2	3	3	4	2	2	2.85	3	4	2	2	3	3	3	4	2	2	3	2	2	2	3	3	4	2.76471	2	2	3	5	3	4	2	2
1	1	2	5	3	4	3	3	5	3	4	5	5	3	2	5	3	4	5	2	2	3	5	3.7	2	4	2	2	2	2	2	2	3	5	2	5	3	4	5	2	2	2.88235	3	5	5	3	4	3	3	5
1	3	4	4	4	3	4	3	3	3	3	4	4	4	3	3	3	3	3	3	3	3	3	3.3	3	4	4	3	2	4	3	3	3	3	3	3	3	3	3	3	3	3.11765	3	3	4	4	3	4	3	3
1	1	3	3	3	3	4	2	2	2	3	3	3	3	2	2	2	3	3	2	2	2	2	2.55	4	3	3	3	1	3	2	2	2	2	4	2	2	3	3	2	2	2.52941	2	2	3	3	3	4	2	2
1	3	3	2	2	2	3	2	2	2	2	2	2	2	3	2	2	2	2	3	2	2	2	2.15	3	2	2	3	5	3	3	2	2	2	3	2	2	2	2	3	2	2.52941	2	2	2	2	2	3	2	2
1	3	4	4	3	4	2	3	2	4	4	5	4	5	4	2	4	4	3	4	4	3	2	3.5	2	3	3	3	3	3	4	4	3	2	2	2	4	4	3	4	4	3.11765	3	2	4	3	4	2	3	2
1	3	3	3	2	3	2	3	1	3	2	2	2	2	4	1	3	2	1	3	3	3	1	2.3	2	2	2	2	2	2	3	3	3	1	2	1	3	2	1	3	3	2.17647	3	1	3	2	3	2	3	1
1	2	2	5	3	5	4	3	5	3	4	4	4	3	4	5	3	4	5	2	2	3	5	3.8	5	3	2	2	2	2	2	2	3	5	5	5	3	4	5	2	2	3.17647	3	5	5	3	5	4	3	5
2	3	4	4	4	4	3	3	3	3	3	2	3	2	3	3	3	3	3	3	3	4	3	3.1	4	4	3	4	4	4	3	3	4	3	4	3	3	3	3	3	3	3.41176	4	3	4	4	4	3	3	3
1	2	4	3	3	3	3	2	2	2	3	5	5	3	2	2	2	3	3	2	4	3	2	2.85	4	3	4	3	3	2	2	4	3	2	4	2	2	3	3	2	4	2.94118	3	2	3	3	3	3	2	2
2	1	1	2	2	2	4	2	2	2	2	4	4	4	3	2	2	2	2	2	3	4	3	2.65	2	3	2	4	5	5	2	3	4	3	2	2	2	2	2	2	3	2.82353	4	3	2	2	2	4	2	2
1	3	5	4	4	4	5	4	4	4	4	3	3	3	2	4	4	4	4	3	3	4	2	3.6	4	4	3	4	4	4	3	3	4	2	4	4	4	4	4	3	3	3.58824	4	2	4	5	4	4	4	4
1	1	2	2	2	2	4	3	3	2	3	2	2	2	3	3	2	3	2	4	2	2	3	2.55	3	3	4	3	3	2	4	2	2	3	3	3	2	3	2	4	2	2.82353	2	3	2	4	3	3	2	3
1	1	2	2	2	2	4	2	2	2	2	2	2	2	2	2	2	2	2	4	2	2	2	2.2	2	2	2	2	2	2	4	2	2	2	2	2	2	2	2	4	2	2.23529	2	2	2	4	2	2	2	2
2	3	4	3	3	3	3	4	2	3	4	3	3	3	2	2	3	4	3	4	4	3	2	3.05	4	2	2	4	2	3	4	4	3	2	4	2	3	4	3	4	4	3.17647	3	2	3	3	4	2	3	4
2	3	4	4	4	4	3	5	5	4	4	4	4	4	5	5	4	4	4	3	3	3	1	3.85	5	5	5	5	5	4	3	3	3	1	5	5	4	4	4	3	3	3.94118	3	1	4	3	5	5	4	4
1	3	4	5	3	4	3	3	5	3	4	5	5	3	2	5	3	4	5	2	2	3	5	3.7	3	2	2	3	5	3	2	2	3	5	3	5	3	4	5	2	2	3.17647	3	5	4	3	3	5	3	4
2	1	2	3	3	3	3	1	2	2	1	3	3	3	2	2	4	3	3	3	3	4	3	2.7	2	2	1	1	2	2	3	3	4	3	2	2	4	3	3	3	3	2.52941	4	3	3	3	1	2	2	1
2	1	1	5	5	5	4	3	3	3	4	4	5	5	2	3	4	4	4	2	2	2	2	3.55	3	2	3	3	3	3	2	2	2	2	3	3	3	3	5	4	2	2.82353	2	1	3	4	3	3	3	4
2	1	3	4	2	3	2	3	3	3	3	3	4	2	3	2	2	2	2	3	3	3	3	2.75	3	3	3	3	3	3	3	3	3	3	3	3	3	3	5	3	3	3.11765	5	3	4	2	3	3	3	3
1	3	5	4	5	4	4	2	3	3	4	3	4	5	4	3	3	3	4	4	4	2	3	3.55	3	4	4	2	3	3	4	4	2	3	3	2	3	3	4	5	3	3.23529	3	3	3	4	2	3	3	4
2	1	3	5	3	5	5	4	4	3	3	4	5	3	4	2	2	2	2	4	4	3	4	3.55	4	4	4	4	4	3	4	4	3	4	4	4	4	3	3	4	2	3.64706	2	2	3	5	4	4	3	3
1	1	2	4	3	4	4	3	3	3	3	4	4	3	3	2	4	4	3	3	3	4	3	3.35	3	3	3	3	3	3	3	3	4	3	3	3	3	3	2	3	2	2.94118	2	2	2	4	3	3	3	3
2	1	1	5	5	5	4	3	3	3	2	5	5	5	5	1	3	2	1	5	3	4	3	3.6	3	5	3	3	3	3	5	3	4	3	3	3	3	3	4	2	3	3.29412	2	4	4	4	3	3	3	2
1	1	2	5	5	5	4	2	2	1	3	3	5	5	3	5	3	4	5	3	3	2	2	3.5	2	3	3	2	2	1	3	3	2	2	2	2	2	1	3	3	3	2.29412	1	3	2	1	3	3	5	5
2	1	1	5	3	5	3	3	5	3	4	5	5	3	2	3	3	3	3	2	2	3	5	3.5	3	2	2	3	5	3	2	2	3	5	3	3	5	3	5	3	3	3.23529	5	3	4	3	4	5	5	3
2	2	3	4	4	4	5	3	3	3	3	4	4	4	3	2	2	3	3	3	3	4	3	3.35	3	3	3	3	3	3	3	3	4	3	3	3	3	3	4	4	3	3.17647	3	3	3	3	3	4	4	4
2	1	2	3	3	3	4	2	2	2	3	3	3	3	2	2	2	2	2	2	2	2	2	2.45	4	2	2	2	2	2	2	2	2	2	4	2	2	2	3	4	2	2.41176	2	2	3	2	3	3	3	3
2	2	3	2	2	2	3	2	2	2	2	2	2	2	3	2	2	2	2	3	2	2	2	2.15	3	3	2	2	2	2	3	2	2	2	3	2	2	2	2	4	2	2.35294	2	2	2	2	2	2	2	2
1	3	5	4	3	4	2	3	2	4	4	4	4	3	4	2	4	4	3	4	4	3	2	3.35	3	4	4	3	2	4	4	4	3	2	3	3	2	4	4	4	4	3.35294	4	4	4	4	4	4	4	3
2	1	2	3	2	3	3	3	1	3	2	2	3	2	3	1	3	2	1	3	3	3	1	2.35	4	3	3	3	1	3	3	3	3	1	4	3	1	3	2	3	3	2.70588	3	2	3	3	2	2	3	2
2	1	2	5	3	5	3	3	5	3	4	5	5	3	2	5	3	4	5	2	2	3	5	3.75	4	2	2	3	5	3	2	2	3	5	4	3	5	3	2	2	2	3.05882	2	2	2	3	4	5	5	3
1	1	2	4	4	4	4	3	3	3	3	4	4	4	3	3	3	3	3	3	3	3	3	3.35	3	3	3	3	3	3	3	3	3	3	3	3	3	3	4	2	3	3	4	3	4	3	3	4	4	4
2	1	3	3	3	3	4	2	2	2	3	3	3	3	2	2	2	3	3	2	2	2	2	2.55	3	2	2	2	2	2	2	2	2	2	3	2	2	2	5	5	4	2.58824	4	4	4	2	3	3	3	3
1	1	3	2	2	2	4	2	2	2	2	2	2	2	3	2	2	2	2	3	2	2	2	2.2	4	3	2	2	2	2	3	2	2	2	4	2	2	2	4	3	3	2.58824	3	4	3	2	2	2	2	2
1	2	3	4	4	4	4	4	4	4	4	4	4	4	4	4	4	4	4	4	3	4	4	3.95	5	4	3	4	4	4	4	3	4	4	5	4	4	4	4	3	4	3.94118	4	3	4	4	4	4	4	4
1	2	2	2	2	2	3	3	3	2	3	2	2	2	3	3	2	3	2	3	4	3	3	2.6	3	3	4	3	3	2	3	4	3	3	3	3	3	2	4	2	2	2.94118	2	2	3	2	3	4	3	3
2	1	2	2	2	2	2	2	2	2	2	2	2	2	2	2	2	2	2	2	2	2	2	2	3	2	2	2	2	2	2	2	2	2	2	2	2	2	2	3	3	2.17647	3	5	2	2	2	2	2	2
1	1	1	3	3	4	5	4	2	3	4	3	3	3	2	2	3	4	3	2	2	3	2	3	3	2	2	4	2	3	2	3	4	2	2	4	2	3	2	2	2	2.58824	2	2	4	3	2	2	3	2
1	2	5	4	4	4	5	5	5	4	4	4	4	4	5	5	4	4	4	5	5	5	5	4.45	4	5	5	5	5	4	5	4	4	5	5	5	5	4	3	2	4	4.35294	4	4	4	4	5	5	5	5
1	1	2	4	4	4	2	4	3	3	3	4	4	4	4	3	3	3	4	4	3	4	3	3.5	3	4	3	4	3	3	3	3	3	4	3	4	3	3	3	1	3	3.11765	2	2	3	4	4	3	4	3
2	1	3	2	5	3	4	4	3	4	4	3	2	5	2	3	4	4	4	2	3	4	3	3.4	3	2	3	4	3	4	3	4	4	2	3	4	3	4	3	5	3	3.35294	4	4	4	4	2	3	4	3
1	1	1	2	5	3	3	4	2	2	2	2	2	5	3	2	2	2	2	3	3	4	2	2.75	2	3	3	4	2	2	2	2	2	3	2	4	2	2	3	3	3	2.58824	3	5	2	2	3	3	4	2
1	1	1	4	5	4	4	2	3	3	3	5	4	5	4	3	3	3	4	4	2	2	3	3.5	5	4	2	2	3	3	3	3	3	4	3	2	3	3	2	2	2	2.88235	3	3	3	4	4	2	2	3
1	1	2	2	2	2	4	2	2	2	2	2	2	2	4	2	4	3	3	4	2	2	2	2.5	5	4	2	2	2	2	2	4	3	4	2	2	2	2	2	2	2	2.58824	2	4	3	3	4	2	2	2
1	1	3	4	3	4	3	3	2	4	4	4	4	3	4	3	4	4	4	4	4	3	2	3.5	2	4	4	3	2	4	3	4	4	4	2	3	2	4	4	4	4	3.35294	4	3	4	4	4	4	3	2
2	2	3	3	2	3	2	3	1	3	2	2	3	2	3	2	2	2	2	3	3	3	1	2.35	3	3	3	3	1	3	2	2	2	3	1	3	1	3	3	3	2	2.41176	3	3	2	2	3	3	3	1
1	3	4	5	3	4	2	3	5	3	4	4	4	4	5	3	3	3	4	2	2	3	5	3.55	4	2	2	3	5	3	3	3	3	2	5	3	5	3	4	5	5	3.52941	4	4	2	3	5	3	3	3
1	2	2	4	4	4	4	3	3	3	3	5	5	3	2	2	2	2	2	3	3	3	3	3.15	4	3	3	3	3	3	2	2	2	3	3	3	3	3	4	4	4	3.05882	4	4	3	3	3	3	2	2
1	2	2	3	3	3	3	2	2	2	3	3	3	3	2	2	4	4	3	2	2	2	2	2.65	2	2	2	2	2	2	2	4	4	2	2	2	2	2	3	2	4	2.41176	4	5	2	2	2	2	2	4
2	2	2	2	2	2	3	2	2	2	2	4	5	5	2	1	3	2	1	3	2	2	2	2.45	1	3	2	2	2	2	1	3	2	3	2	2	2	2	3	1	3	2.11765	2	3	2	2	2	2	1	3
1	1	2	4	4	4	4	4	4	4	4	3	4	2	3	5	3	4	5	2	4	3	2	3.6	5	4	3	4	4	4	5	3	4	2	2	5	2	4	3	5	3	3.64706	4	5	3	4	4	4	5	3
1	1	3	2	2	2	5	3	3	2	3	3	4	5	4	3	3	3	3	2	3	4	3	3.1	3	3	4	3	3	2	3	3	3	2	3	3	2	3	3	3	2	2.82353	3	4	4	3	3	2	3	3
2	2	3	3	3	3	4	4	5	5	4	4	5	3	4	2	2	3	3	3	3	4	2	3.45	4	4	3	3	4	3	2	2	3	3	2	4	3	3	2	2	2	2.88235	2	2	3	3	4	3	2	2
2	3	5	4	4	4	4	4	4	4	4	4	4	3	3	2	2	2	2	4	2	2	3	3.25	2	2	2	2	2	2	2	2	2	4	3	2	4	2	4	2	3	2.47059	4	3	2	2	2	2	2	2
1	1	3	4	3	4	3	3	2	4	4	5	5	5	5	2	4	4	3	4	2	2	2	3.5	2	2	4	3	2	4	2	4	4	4	2	2	4	2	2	2	2	2.76471	2	2	4	3	2	4	2	4
1	1	1	3	2	3	3	3	1	3	2	3	5	5	3	1	3	2	1	4	4	3	2	2.8	3	2	3	4	3	4	1	3	2	4	2	3	4	4	3	2	3	2.94118	2	3	3	4	3	4	1	3
1	1	3	5	3	4	3	3	5	3	4	5	5	3	2	5	3	4	5	3	3	3	1	3.6	2	3	3	4	2	2	5	3	4	3	1	2	3	3	3	1	2	2.70588	3	3	3	4	2	2	5	3
2	1	3	2	2	2	3	3	3	2	3	4	4	4	3	3	2	3	2	2	2	3	5	2.85	3	4	2	2	3	3	3	2	3	2	5	3	2	2	3	5	3	2.94118	4	3	2	2	3	3	3	2
1	1	3	2	2	3	4	2	2	2	2	2	2	2	2	2	2	2	2	3	3	3	3	2.35	2	4	2	2	2	2	2	2	2	3	3	2	3	3	3	3	2	2.47059	4	3	2	2	2	2	2	2
1	1	3	3	3	3	4	4	2	3	4	3	3	3	2	2	3	4	3	2	2	2	2	2.85	3	4	4	3	2	4	2	3	4	2	2	3	2	2	2	2	3	2.76471	4	4	3	2	2	2	2	3
2	2	2	4	4	3	4	5	5	4	4	4	4	4	5	5	4	4	4	5	5	5	5	4.35	4	3	3	3	1	3	5	4	4	5	5	4	5	5	5	5	4	4	3	4	4	5	5	5	5	4
2	2	2	4	4	3	4	4	3	3	3	4	4	4	4	3	3	3	4	4	3	4	3	3.55	3	2	2	3	5	3	3	3	3	4	3	3	4	3	4	3	3	3.17647	2	3	4	4	3	4	3	3
2	1	3	3	5	3	3	2	2	2	2	4	3	5	3	2	2	2	2	3	3	2	2	2.75	2	3	3	3	3	3	2	2	2	3	2	2	3	3	2	2	2	2.47059	3	2	2	3	3	2	2	2
1	1	3	2	5	2	4	4	3	4	4	3	2	5	2	3	4	4	4	2	3	4	3	3.35	2	2	2	2	2	2	3	4	4	2	3	2	2	3	4	3	2	2.58824	2	4	4	2	3	4	3	2
2	2	2	2	5	2	3	4	2	2	2	2	2	5	3	2	2	2	2	3	3	4	2	2.7	5	3	2	2	2	2	2	2	2	3	2	5	3	3	4	2	5	2.88235	3	2	2	3	3	4	2	5
2	1	1	4	5	4	4	2	3	3	3	5	4	5	4	3	3	3	4	4	2	2	3	3.5	4	4	3	4	4	4	3	3	3	4	3	4	4	2	2	3	4	3.41176	4	3	4	4	2	2	3	4
1	1	3	2	2	2	4	2	2	2	2	2	2	2	4	2	2	2	2	4	2	2	2	2.3	4	3	4	3	3	2	2	2	2	4	2	4	4	2	2	2	4	2.88235	3	2	2	4	2	2	2	4
2	2	5	4	3	4	3	3	2	4	4	4	4	3	4	2	4	4	3	4	4	3	2	3.4	2	3	2	4	5	5	2	4	4	4	2	2	4	4	3	2	2	3.17647	3	4	3	4	4	3	2	2
2	2	3	3	2	3	2	3	1	3	2	2	3	2	3	2	4	3	3	3	3	3	1	2.55	4	3	3	3	1	3	2	4	3	3	1	4	3	3	3	1	4	2.82353	3	3	3	3	3	3	1	4
2	1	1	5	3	5	2	3	5	3	4	5	5	3	2	3	4	4	4	2	2	4	3	3.55	2	2	2	3	5	3	3	4	4	2	3	2	2	2	4	3	2	2.82353	2	4	4	2	2	4	3	2
2	1	3	4	4	4	4	3	3	3	3	4	4	4	3	2	2	2	2	3	3	3	3	3.15	3	3	3	3	3	3	2	2	2	3	3	3	3	3	3	3	3	2.82353	3	2	2	3	3	3	3	3
1	2	3	3	3	3	3	2	2	2	3	3	3	3	2	3	3	3	4	2	2	2	2	2.65	4	2	2	2	2	2	3	3	3	2	2	4	2	2	2	2	4	2.52941	2	3	4	2	2	2	2	4
1	1	1	2	2	2	3	2	2	2	2	2	2	2	3	2	2	2	2	3	2	2	2	2.15	3	3	2	2	2	2	2	2	2	3	2	3	3	2	2	2	3	2.35294	3	2	2	2	2	2	3	2
2	1	1	4	4	4	4	4	4	4	4	4	4	4	4	2	4	4	3	4	3	4	4	3.8	3	4	3	4	4	4	2	4	4	4	4	3	4	3	4	4	3	3.58824	4	4	4	4	4	4	4	2
1	2	2	2	2	2	5	3	3	2	3	2	2	2	3	1	3	2	1	3	4	3	3	2.55	3	3	4	3	3	2	1	3	2	3	3	3	3	4	3	3	3	2.88235	3	2	3	2	2	2	3	1
2	2	2	3	3	3	4	4	5	5	4	3	3	3	3	5	3	4	5	3	2	4	5	3.7	2	3	2	4	5	5	5	3	4	3	5	2	3	2	4	5	2	3.47059	3	5	4	3	3	3	3	5
2	3	3	4	4	4	4	4	4	4	4	4	4	4	4	3	3	3	3	4	4	4	4	3.8	1	4	4	4	4	4	3	3	3	4	4	1	4	4	4	4	1	3.29412	4	4	4	4	4	4	4	3
1	3	4	4	3	4	3	3	2	4	4	4	4	3	4	2	2	3	3	4	4	3	2	3.25	5	4	4	3	2	4	2	2	3	4	2	5	4	4	3	2	5	3.41176	4	4	4	4	4	3	4	2
2	1	1	3	2	3	3	3	1	3	2	2	3	2	3	2	2	2	2	3	3	3	1	2.4	3	3	3	3	1	3	2	2	2	3	1	3	3	3	3	1	3	2.47059	3	3	2	2	3	2	3	2
2	1	2	5	3	5	3	3	5	3	4	5	5	3	2	5	3	4	5	2	2	3	5	3.75	2	2	2	3	5	3	5	3	4	2	5	2	2	2	3	5	2	3.05882	2	3	4	5	5	3	2	5
2	1	2	4	4	4	4	3	3	3	3	4	4	4	3	3	3	3	3	3	3	3	3	3.35	2	3	3	3	3	3	3	3	3	3	3	2	3	3	3	3	2	2.82353	3	3	3	4	4	4	3	3
2	2	4	3	3	3	3	2	2	2	3	3	3	3	2	2	2	3	3	2	2	2	2	2.5	4	2	2	2	2	2	2	2	3	2	2	4	2	2	2	2	4	2.41176	2	2	3	3	3	3	2	2
1	2	4	2	2	2	4	2	2	2	2	2	2	2	3	2	2	2	2	3	2	2	2	2.2	3	3	2	2	2	2	2	2	2	3	2	3	3	2	2	2	3	2.35294	3	2	2	2	2	2	3	2
2	1	2	2	2	2	2	2	2	2	2	2	2	2	2	2	2	2	2	2	2	2	2	2	2	2	2	2	2	2	2	2	2	2	2	2	2	2	2	2	2	2	2	2	2	2	2	2	2	2
1	3	3	2	4	2	3	3	3	3	3	2	4	2	3	3	4	3	2	3	4	3	3	2.95	2	3	4	3	3	4	3	4	3	3	3	2	3	4	3	3	2	3.05882	3	4	3	2	3	4	3	3
2	1	1	5	5	5	4	4	4	4	4	5	4	5	4	4	4	4	5	4	4	4	4	4.3	5	4	4	4	4	4	4	4	4	4	4	5	4	4	4	4	4	4.11765	4	4	4	5	4	4	4	4
2	1	1	3	4	3	3	4	4	4	4	3	3	3	3	4	3	4	3	3	3	4	4	3.45	3	3	3	4	4	3	4	3	4	3	4	3	3	4	4	3	4	3.47059	3	3	4	3	3	3	4	4
2	1	1	3	4	3	4	4	3	3	4	3	3	3	4	3	3	4	3	4	3	4	3	3.4	3	4	3	4	3	3	3	3	4	4	3	3	3	4	3	3	3	3.29412	3	3	4	3	4	3	4	3
1	1	2	3	4	3	2	2	3	3	3	3	2	2	2	3	2	3	2	2	2	3	3	2.6	2	2	2	2	3	2	3	2	3	2	3	2	2	2	3	2	3	2.35294	2	2	3	2	2	2	3	3
2	2	2	2	2	2	4	4	4	4	5	2	3	3	4	4	3	5	3	4	3	4	4	3.45	3	4	3	4	4	3	4	3	5	4	4	3	3	4	4	3	4	3.64706	3	3	5	3	4	3	4	4
1	2	3	4	4	4	4	3	2	2	2	5	4	5	4	2	2	2	4	4	2	3	2	3.2	4	4	2	3	2	2	2	2	2	4	2	4	2	3	2	2	2	2.58824	2	2	2	4	4	2	3	2
1	2	3	4	3	4	4	3	4	3	2	2	2	2	4	4	4	2	3	4	4	3	4	3.25	3	4	4	3	4	4	4	4	2	4	4	3	4	3	4	4	4	3.64706	4	4	2	3	4	4	3	4
1	1	3	5	4	5	5	5	5	5	5	4	4	3	4	5	5	5	4	5	5	5	5	4.65	4	5	5	5	5	5	5	5	5	5	5	4	5	5	5	5	5	4.88235	5	5	5	4	5	5	5	5
2	1	3	2	2	2	2	2	4	3	3	2	3	2	3	4	2	3	2	2	2	3	3	2.55	2	2	2	2	4	2	4	2	3	2	3	2	2	2	4	2	4	2.58824	2	2	3	2	2	2	3	3
2	1	1	5	3	5	5	4	3	3	3	5	5	3	2	3	4	3	3	5	4	4	3	3.75	3	5	4	4	3	4	3	4	3	5	3	3	4	4	3	4	3	3.64706	4	4	3	3	5	4	4	3
1	1	3	3	2	3	3	4	4	4	5	4	4	4	3	4	3	5	3	3	3	4	4	3.6	3	3	3	4	4	3	4	3	5	3	4	3	3	4	4	3	4	3.52941	3	3	5	3	3	3	4	4
1	1	1	2	3	2	5	5	4	5	2	3	3	3	2	4	5	2	3	5	5	5	4	3.6	3	5	5	5	4	5	4	5	2	5	4	3	5	5	4	5	4	4.29412	5	3	5	5	5	4	5	4
1	1	2	4	4	4	5	5	5	4	4	4	4	4	5	5	5	4	4	5	5	5	5	4.5	4	5	5	5	5	5	5	5	4	5	5	4	5	5	5	5	5	4.82353	5	4	5	5	5	5	5	5
2	3	5	5	5	5	5	3	5	5	2	5	5	3	2	5	5	2	5	5	5	4	5	4.3	5	5	5	3	5	5	5	5	2	5	5	5	5	3	5	5	5	4.58824	5	5	5	5	3	5	5	5
1	1	1	3	2	3	4	3	3	3	3	3	3	3	2	3	3	3	4	4	3	3	3	3.05	4	4	3	3	3	3	3	3	3	4	3	4	3	3	3	3	3	3.23529	3	4	4	3	3	3	3	3
1	1	1	3	2	3	2	2	4	3	5	4	5	5	2	4	2	5	2	2	2	3	3	3.15	2	2	2	2	4	2	4	2	5	2	3	2	2	2	4	2	4	2.70588	2	2	2	2	2	4	2	4
1	2	2	3	4	3	4	4	3	2	5	3	4	2	3	3	4	5	3	4	4	4	3	3.5	3	4	4	4	3	4	3	4	5	4	3	3	4	4	3	4	3	3.64706	4	3	4	4	4	3	4	3
2	3	4	2	3	2	2	2	4	3	3	3	4	5	4	4	2	3	3	2	2	2	3	2.9	3	2	2	2	4	2	4	2	3	2	3	3	2	2	4	2	4	2.70588	2	3	2	2	2	4	2	4
1	2	2	3	4	3	4	4	3	3	4	4	5	3	4	3	3	4	3	4	3	4	3	3.55	3	4	3	4	3	3	3	3	4	4	3	3	3	4	3	3	3	3.29412	3	3	4	3	4	3	3	3
1	2	2	3	4	3	2	2	3	3	3	4	4	3	3	3	2	3	2	2	2	2	3	2.8	2	2	2	2	3	2	3	2	3	2	3	2	2	2	3	2	3	2.35294	2	2	2	2	2	3	2	3
2	2	2	4	3	4	4	3	4	4	3	5	5	5	5	4	4	3	2	4	4	3	4	3.85	2	4	4	3	4	4	4	4	3	4	4	2	4	3	4	4	4	3.58824	4	2	4	4	3	4	4	4
1	2	3	3	3	3	3	1	2	3	2	3	5	5	3	2	2	2	1	3	2	1	2	2.55	1	3	2	1	2	2	2	2	2	3	2	1	2	1	2	2	2	1.88235	2	1	3	2	1	2	2	2
2	3	4	2	3	2	3	5	5	5	3	5	5	3	2	5	4	3	5	3	4	5	5	3.85	5	3	4	5	5	4	5	4	3	3	5	5	4	5	5	4	5	4.35294	4	5	3	4	5	5	4	5
2	3	3	3	3	3	3	3	4	4	4	4	4	4	3	4	3	4	3	3	3	3	4	3.45	3	3	3	3	4	3	4	3	4	3	4	3	3	3	4	3	4	3.35294	3	3	3	3	3	4	3	4
2	1	1	2	2	2	2	3	3	3	3	2	3	2	2	3	3	3	2	2	3	3	3	2.55	2	2	3	3	3	3	3	3	3	2	3	2	3	3	3	3	3	2.76471	3	2	2	3	3	3	3	3
1	2	2	2	2	2	2	2	2	2	2	2	2	2	2	2	2	2	2	2	2	2	2	2	2	2	2	2	2	2	2	2	2	2	2	2	2	2	2	2	2	2	2	2	2	2	2	2	2	2
2	2	2	3	4	3	4	4	4	4	4	3	4	4	4	4	4	4	4	4	4	4	4	3.85	4	4	4	4	4	4	4	4	4	3	4	4	4	4	4	4	4	3.94118	4	4	4	4	4	4	4	4
2	1	3	4	3	4	2	2	2	2	2	4	3	3	2	2	3	2	3	2	3	2	2	2.6	3	2	3	2	2	3	2	3	2	4	3	3	2	2	3	2	3	2.58824	2	3	2	2	3	2	3	2
1	1	1	2	2	2	2	2	2	2	2	2	2	2	2	2	2	2	2	2	2	2	2	2	2	2	2	2	2	2	2	2	2	2	2	2	2	2	2	2	2	2	2	2	2	2	2	2	2	2
2	1	3	2	4	2	3	3	3	3	3	2	4	2	3	3	4	3	2	3	4	3	3	2.95	2	3	4	3	3	4	3	4	3	2	4	2	3	3	4	3	2	3.05882	3	4	3	3	2	3	4	3
2	3	3	5	5	5	4	4	4	4	4	5	4	5	4	4	4	4	5	4	4	4	4	4.3	5	4	4	4	4	4	4	4	4	5	4	5	4	4	4	4	5	4.23529	4	4	4	4	5	4	4	4
1	2	3	3	4	3	3	4	4	4	4	2	2	2	4	4	3	4	3	3	3	4	4	3.35	3	3	3	4	4	3	4	3	4	2	2	2	4	4	3	4	3	3.23529	3	3	4	4	3	3	3	4
1	1	1	2	2	2	2	2	2	2	2	4	4	4	5	2	2	2	2	2	2	2	2	2.45	2	2	2	2	2	2	2	2	2	4	4	4	5	2	2	2	2	2.52941	2	2	2	2	2	2	2	2
2	1	1	4	3	4	4	3	4	4	3	5	5	3	2	4	4	3	2	4	4	3	4	3.6	2	4	4	3	4	4	4	4	3	5	5	3	2	4	4	3	2	3.52941	4	4	3	4	2	4	4	3
2	1	1	3	3	3	3	1	2	3	2	3	3	3	2	2	2	2	1	3	2	1	2	2.3	1	3	2	1	2	2	2	1	3	2	1	2	1	3	2	1	2	1.82353	3	2	1	2	1	3	2	1
2	1	3	2	3	2	3	5	5	5	3	4	5	5	2	5	4	3	5	3	4	5	5	3.9	5	3	4	5	5	4	3	5	3	4	5	5	5	3	4	5	4	4.23529	5	5	2	5	4	3	5	3
1	1	3	3	3	3	3	3	4	4	4	3	4	2	3	4	3	4	3	3	3	3	4	3.3	3	3	3	3	4	3	4	3	3	3	3	4	3	3	3	3	3	3.17647	4	2	3	4	3	4	3	3
2	2	2	2	2	2	2	3	3	3	3	3	4	5	4	3	3	3	2	2	3	3	3	2.9	2	2	3	3	3	3	3	2	2	3	3	3	2	2	3	3	3	2.64706	4	5	4	3	3	3	2	2
1	1	1	2	2	2	2	2	2	2	2	4	5	3	4	2	2	2	2	2	2	2	2	2.4	2	2	2	2	2	2	2	2	2	2	2	2	2	2	2	2	4	2.11765	5	3	4	2	2	2	2	2
2	1	3	3	4	3	4	4	4	4	4	4	4	3	3	4	4	4	4	4	4	4	4	3.8	4	4	4	4	4	4	4	4	4	4	4	4	4	4	4	4	4	4	4	3	3	4	4	4	4	4
2	1	1	4	3	4	2	2	2	2	2	5	5	5	5	2	3	2	3	2	3	2	2	3	3	2	3	2	2	3	2	3	2	3	2	2	3	2	3	2	5	2.58824	5	5	5	2	3	2	3	2
1	2	4	2	2	2	2	2	2	2	2	3	5	5	3	2	2	2	2	2	2	2	2	2.4	2	2	2	2	2	2	2	2	2	2	2	2	2	2	2	2	3	2.05882	5	5	3	2	2	2	2	2
1	3	4	2	4	2	3	3	3	3	3	5	5	3	2	3	4	3	2	3	4	3	3	3.15	2	3	4	3	3	4	3	2	3	4	3	3	2	3	4	3	5	3.17647	5	3	2	3	4	3	2	3
1	3	4	5	5	5	4	4	4	4	4	4	4	4	3	4	4	4	5	4	4	4	4	4.15	5	4	4	4	4	4	4	5	4	4	4	4	5	4	4	4	4	4.17647	4	4	3	4	4	4	5	4
1	1	3	3	4	3	3	4	4	4	4	3	3	3	3	4	3	4	3	3	3	4	4	3.45	3	3	3	4	4	3	3	4	4	4	4	3	3	3	3	4	3	3.41176	3	3	3	4	3	4	3	3
2	1	3	4	4	4	3	3	5	3	3	4	3	3	3	5	3	3	3	3	3	4	5	3.55	3	3	3	3	5	3	3	3	5	3	3	4	3	3	3	5	4	3.47059	3	3	3	5	3	3	3	3
2	1	1	2	2	2	2	2	2	2	2	2	2	2	2	2	2	2	2	2	2	2	2	2	2	2	2	2	2	2	2	2	2	2	2	2	2	2	2	2	2	2	2	2	2	2	2	2	2	2
1	2	2	3	4	3	5	4	2	2	2	3	4	4	5	2	4	2	4	5	4	4	2	3.4	4	5	4	4	2	4	5	4	2	2	2	3	4	4	5	2	3	3.47059	4	4	5	2	4	2	4	5
1	1	3	3	3	3	3	4	3	3	4	3	3	3	3	3	3	4	3	3	3	4	3	3.2	3	3	3	4	3	3	3	4	3	3	4	3	3	3	3	3	3	3.17647	4	3	3	4	3	4	2	3
2	1	1	1	3	3	4	2	1	2	2	4	3	4	2	2	1	2	2	4	3	4	2	2.55	2	3	3	3	3	4	3	2	2	4	3	3	3	4	4	4	2	3.05882	4	2	1	2	2	4	3	4
1	1	2	2	3	3	3	3	3	5	3	4	3	3	4	3	3	5	3	4	3	3	4	3.35	3	3	3	3	3	3	3	3	2	2	3	2	3	4	2	2	3	2.76471	3	3	3	5	3	4	3	3
2	3	5	2	3	3	5	5	5	3	5	5	5	5	5	2	5	3	5	5	5	5	5	4.3	3	2	3	3	3	4	2	3	2	3	3	4	4	3	3	4	3	3.05882	5	5	5	3	5	5	5	5
1	1	1	1	1	1	2	2	1	5	4	5	2	2	2	5	1	5	4	5	2	2	2	2.7	3	3	3	2	2	2	4	3	4	3	3	3	3	4	3	2	3	2.94118	2	2	1	5	4	5	2	2
1	1	1	2	4	4	2	2	1	4	3	4	2	2	2	4	1	4	3	4	2	2	2	2.7	2	3	3	3	3	4	3	2	2	2	3	2	2	2	3	2	2	2.52941	2	2	1	4	3	4	2	2
2	3	4	1	4	4	5	5	5	5	5	5	3	5	5	2	5	5	5	5	3	5	5	4.35	3	2	4	3	3	2	2	3	3	4	2	4	2	3	4	2	3	2.88235	2	2	3	2	2	3	2	2
1	2	4	1	2	2	3	3	2	4	4	3	3	3	3	3	2	4	4	3	3	3	3	2.9	4	3	4	3	4	3	3	4	3	4	3	3	4	2	2	3	3	3.23529	4	3	5	4	5	4	4	4
1	2	4	1	5	5	4	3	2	1	2	2	2	4	3	5	2	1	2	2	2	4	3	2.75	3	3	4	4	3	3	4	3	3	3	4	3	3	4	2	3	3	3.23529	4	3	2	3	4	3	2	4
2	3	5	2	2	1	3	3	4	3	5	3	4	3	2	5	4	3	5	3	4	3	2	3.2	4	4	4	4	2	2	3	4	4	3	3	2	2	3	2	3	3	3.05882	5	3	2	2	3	5	3	5
1	2	2	1	2	2	2	3	4	2	2	2	2	2	2	5	4	2	2	2	2	2	2	2.35	2	3	3	4	3	4	3	2	3	2	4	3	2	3	2	3	3	2.88235	2	2	4	4	3	5	5	2
1	1	1	2	2	2	5	2	2	3	3	3	4	5	4	5	2	3	3	3	4	5	4	3.3	2	3	3	3	3	3	3	2	3	3	2	2	2	2	2	4	4	2.70588	3	4	5	5	5	3	4	3
1	2	3	2	5	5	2	2	3	4	5	3	2	2	3	3	4	5	4	3	5	5	3	3.5	4	3	3	3	3	2	2	4	2	4	3	3	3	3	4	3	3	3.05882	3	5	3	4	5	4	2	3
2	2	3	2	2	3	1	4	2	3	2	1	3	1	3	3	2	3	3	4	2	2	2	2.4	2	4	3	4	3	3	3	2	3	2	3	3	2	2	3	3	3	2.82353	2	2	2	2	2	2	2	2
2	2	2	1	3	2	5	4	5	5	5	5	5	5	4	3	3	5	5	5	5	5	4	4.2	3	3	3	3	2	2	3	3	3	3	3	3	3	3	4	2	2	2.82353	2	2	2	3	2	1	2	2
1	2	2	1	1	1	3	5	5	5	3	5	5	3	5	5	4	3	3	5	3	2	5	3.6	2	3	3	3	3	3	3	2	3	2	3	4	3	2	2	4	4	2.88235	3	4	3	3	4	3	4	3
2	1	1	1	3	3	2	3	5	5	2	2	2	2	2	2	2	3	3	3	3	5	4	2.85	3	3	2	3	4	3	3	3	3	3	3	3	3	3	4	4	4	3.17647	2	3	5	5	2	2	2	2
2	2	3	2	4	4	2	4	2	2	2	3	2	2	4	2	2	4	2	2	3	3	2	2.65	3	3	4	2	2	3	3	3	3	3	3	4	3	3	3	3	2	2.94118	2	4	2	2	2	3	2	2
2	1	1	1	4	4	3	5	5	3	2	5	5	3	5	4	2	2	3	5	3	3	4	3.55	4	2	1	2	2	4	3	4	2	2	1	2	2	4	3	4	2	2.58824	3	5	5	3	2	5	5	3
1	1	1	2	5	5	2	5	3	2	2	3	2	2	4	2	3	2	3	3	1	2	4	2.85	3	3	3	5	3	4	3	3	4	3	3	5	3	4	3	3	4	3.47059	2	5	3	2	3	3	2	2
2	2	2	1	2	2	3	3	3	3	3	3	3	3	3	3	3	3	3	3	3	4	2	2.8	5	5	5	3	5	5	5	5	5	2	5	3	5	5	5	5	5	4.58824	3	3	3	3	3	3	3	3
1	1	1	2	1	1	4	3	3	2	2	2	4	4	3	2	3	2	3	3	4	3	3	2.7	2	2	1	5	4	5	2	2	2	5	1	5	4	5	2	2	2	3	4	3	3	2	2	2	4	4
2	1	1	1	2	2	2	3	4	3	4	3	1	2	2	2	2	2	3	4	3	3	3	2.55	2	2	1	4	3	4	2	2	2	4	1	4	3	4	2	2	2	2.58824	2	3	4	3	4	3	1	2
2	3	5	2	5	5	4	3	3	3	3	2	5	4	2	2	2	3	5	5	4	5	5	3.6	5	5	5	5	5	5	3	5	5	2	5	5	5	5	3	5	5	4.58824	4	3	3	3	3	2	5	4
1	2	2	1	1	1	2	3	4	4	4	4	2	2	2	2	2	2	2	4	3	3	3	2.55	3	3	2	4	4	3	3	3	3	3	2	4	4	3	3	3	3	3.11765	2	3	4	4	4	4	2	2
2	1	1	2	4	4	3	3	4	4	4	4	2	3	3	3	3	4	2	2	3	3	3	3.15	4	3	2	1	2	2	2	4	3	5	2	1	2	2	2	4	3	2.58824	3	3	4	4	3	4	2	3
2	3	5	1	4	4	4	2	2	2	2	4	4	4	3	3	3	2	2	2	4	4	4	3	3	3	4	3	5	3	4	3	2	5	4	3	5	3	4	3	2	3.47059	4	2	2	2	2	4	4	4
2	2	3	2	3	3	2	2	4	4	3	3	2	2	2	3	3	4	4	3	3	3	3	2.9	2	3	4	2	2	2	2	2	2	5	4	2	2	2	2	2	2	2.47059	2	2	4	4	3	3	2	2
1	3	3	1	5	5	3	3	3	4	3	3	3	3	4	4	4	3	3	3	3	3	4	3.35	5	2	2	3	3	3	4	5	4	5	2	3	3	3	4	5	4	3.52941	3	3	3	4	3	3	3	3
2	1	3	1	2	2	3	2	2	2	3	3	3	3	3	3	3	3	3	3	3	3	3	2.65	3	4	4	3	1	3	2	3	2	2	4	3	1	3	2	3	2	2.64706	3	2	2	2	3	3	3	3
2	2	2	2	1	1	3	3	3	3	3	3	4	3	4	3	3	3	3	3	3	2	4	2.85	3	2	2	2	3	4	4	3	3	5	2	2	3	4	4	3	3	3.05882	3	3	3	3	3	3	4	3
2	2	3	2	3	3	2	2	4	4	4	2	3	2	2	2	2	2	2	2	3	3	4	2.65	3	4	5	5	5	3	4	3	5	3	5	5	5	3	4	3	5	4.11765	2	2	4	4	4	2	3	2
2	1	1	1	5	5	3	3	4	4	4	3	3	3	4	2	2	2	4	3	3	3	3	3.2	3	3	4	4	4	3	3	3	4	2	2	2	4	3	3	3	3	3.11765	3	3	4	4	4	4	3	3
1	2	2	1	1	1	2	3	3	4	3	2	2	2	2	3	2	3	2	2	3	2	4	2.35	2	3	3	4	3	2	2	2	2	3	2	3	2	2	3	2	4	2.58824	2	3	3	4	3	2	2	2
1	1	1	1	3	3	2	2	2	3	3	2	2	2	2	2	2	2	2	2	2	2	3	2.2	2	2	2	3	3	2	2	2	2	2	2	2	2	2	2	2	3	2.17647	2	2	2	3	4	2	2	2
1	2	4	1	4	4	3	2	3	3	3	3	3	3	2	2	2	2	3	2	2	3	4	2.7	3	2	3	3	3	3	3	3	2	2	2	2	3	2	2	3	4	2.64706	3	2	3	3	3	3	3	3
1	1	1	2	2	2	3	2	3	3	2	3	3	3	3	4	3	4	3	3	3	4	3	2.9	3	2	3	3	2	3	3	3	3	4	3	4	3	3	3	4	3	3.05882	3	2	3	3	2	3	3	3
1	1	1	1	5	5	3	3	2	2	3	2	3	3	3	2	3	3	3	3	2	3	3	2.85	3	3	2	2	3	2	3	3	3	2	3	3	3	3	2	3	3	2.70588	3	3	2	2	4	2	3	3
1	2	4	2	1	1	4	2	3	2	3	4	4	4	4	3	2	3	2	4	3	3	3	2.85	4	2	3	2	3	4	4	4	4	3	2	3	2	4	3	3	3	3.11765	4	2	3	2	3	4	4	4
1	2	2	1	2	2	3	2	3	3	3	3	3	3	3	3	3	3	3	2	3	2	3	2.65	3	2	3	3	3	3	3	3	3	3	3	3	3	2	3	2	3	2.82353	3	2	3	3	3	4	3	3
1	2	4	2	2	2	3	3	4	3	2	4	3	3	3	3	3	3	2	3	4	2	2	2.8	3	3	4	3	2	4	3	3	3	3	3	3	2	3	4	2	2	2.94118	3	3	4	3	2	4	3	3
1	2	3	1	5	5	2	3	4	3	3	2	2	2	2	2	2	3	3	3	3	3	3	2.8	2	3	4	3	3	2	2	2	2	2	2	3	3	3	3	3	3	2.64706	2	3	4	3	3	2	2	2
2	1	3	1	1	1	2	2	4	4	4	4	2	2	2	4	3	3	3	4	3	3	3	2.75	2	2	4	4	4	4	2	2	2	4	3	3	3	4	3	3	3	3.05882	2	2	4	4	4	4	2	2
2	1	3	2	2	2	4	3	4	3	3	4	2	4	3	3	3	3	3	3	3	2	4	3	4	3	4	3	3	4	2	4	3	3	3	3	3	3	3	2	4	3.17647	4	3	4	3	3	4	2	4
1	2	4	1	5	5	3	2	3	4	3	2	2	3	3	3	3	3	3	3	3	3	3	3	3	2	3	4	3	2	2	3	3	3	3	3	3	3	3	3	3	2.88235	3	2	3	4	3	2	2	3
2	2	2	2	1	2	4	3	2	3	2	3	3	4	3	4	3	3	3	3	3	3	3	2.85	4	3	2	3	2	3	3	4	3	4	3	3	3	3	3	3	3	3.05882	4	3	2	3	2	3	3	4
2	1	3	2	3	3	3	4	4	4	4	5	2	3	2	5	5	5	4	4	4	3	5	3.7	3	4	4	4	4	5	2	3	2	5	5	5	4	4	4	3	5	3.88235	3	4	4	4	4	5	2	3
1	3	4	2	4	4	3	3	2	4	4	3	3	3	3	3	2	4	4	3	3	3	3	3.15	3	3	2	4	4	3	3	3	3	3	2	4	4	3	3	3	3	3.11765	3	3	2	4	4	3	3	3
2	1	1	1	4	4	4	2	3	3	2	2	2	4	3	3	3	3	2	2	2	4	3	2.8	4	2	3	3	2	2	2	4	3	3	3	3	2	2	2	4	3	2.76471	4	2	3	3	2	2	2	4
2	2	2	1	5	5	3	3	4	3	5	3	4	3	2	5	4	3	5	3	4	3	2	3.5	3	3	4	3	5	3	4	3	2	5	4	3	5	3	4	3	2	3.47059	3	3	4	3	4	3	4	3
1	2	2	1	1	1	3	3	4	2	2	2	2	3	3	3	4	2	2	2	2	3	3	2.4	3	3	4	2	2	2	2	3	3	3	4	2	2	2	2	3	3	2.64706	3	3	4	2	2	2	2	3
2	3	4	1	1	1	5	2	2	3	4	3	3	5	4	5	2	3	4	3	3	5	4	3.15	5	2	2	3	4	3	3	5	4	5	2	3	4	3	3	5	4	3.52941	5	2	2	3	4	3	3	5
1	1	1	2	3	3	3	2	4	2	3	4	3	3	3	3	4	2	3	4	3	3	3	3	4	2	1	2	2	4	3	4	2	2	1	2	2	4	3	4	2	2.58824	3	2	4	2	3	4	3	3
2	3	5	2	5	5	2	2	2	2	2	2	2	2	3	2	2	2	2	3	3	2	3	2.5	3	3	3	5	3	4	3	3	4	3	3	5	3	4	3	3	4	3.47059	2	2	2	2	2	2	2	2
2	1	1	1	3	3	3	3	4	3	3	3	2	3	4	2	4	3	3	3	2	3	4	2.95	5	5	5	3	5	5	5	5	5	2	5	3	5	5	5	5	5	4.58824	3	3	4	3	3	3	2	3
2	1	1	1	5	5	5	4	3	5	5	5	5	5	5	5	3	5	5	5	5	5	5	4.55	2	2	1	5	4	5	2	2	2	5	1	5	4	5	2	2	2	3	5	4	3	5	5	4	5	5
1	3	4	1	2	2	3	4	4	3	5	5	3	3	2	2	4	3	5	5	3	2	2	3.15	2	2	1	4	3	4	2	2	2	4	1	4	3	4	2	2	2	2.58824	3	4	4	3	5	5	3	3
2	2	4	2	1	1	2	3	4	4	5	5	3	2	2	2	4	4	5	5	3	2	2	3.05	5	5	5	5	5	5	3	5	5	2	5	5	5	5	3	5	5	4.58824	2	3	4	4	5	3	3	2
2	2	3	1	2	2	2	2	3	2	2	3	2	2	1	5	3	2	2	3	2	2	2	2.25	3	3	2	4	4	3	3	3	3	3	2	4	4	3	3	3	3	3.11765	2	2	3	2	2	3	2	2
1	2	3	2	5	5	4	3	5	4	5	4	4	4	4	2	5	4	5	4	4	4	4	4.05	4	3	2	1	2	2	2	4	3	5	2	1	2	2	2	4	3	2.58824	4	3	5	4	5	4	4	4
1	1	1	1	3	3	4	3	2	3	5	3	2	4	3	5	2	3	5	3	2	4	3	3.15	3	3	4	3	5	3	4	3	2	5	4	3	5	3	4	3	2	3.47059	4	3	2	3	4	3	2	4
1	1	3	2	5	5	5	3	2	2	3	5	3	5	4	3	2	2	3	5	3	5	4	3.55	2	3	4	2	2	2	2	2	2	5	4	2	2	2	2	2	2	2.47059	5	3	2	2	3	5	3	5
1	1	3	1	1	1	2	2	4	4	3	5	5	2	4	3	4	4	3	5	5	2	4	3.2	5	2	2	3	3	3	4	5	4	5	2	3	3	3	4	5	4	3.52941	2	2	4	4	3	5	5	2
2	1	3	1	4	4	3	4	5	5	5	3	4	3	5	3	5	5	5	3	4	3	5	3.95	3	4	4	3	1	3	2	3	2	2	4	3	1	3	2	3	2	2.64706	3	4	5	5	4	3	4	3
1	2	2	2	4	4	2	3	4	4	4	4	2	2	2	2	2	2	2	4	3	3	3	2.9	3	2	2	2	3	4	4	3	3	5	2	2	3	4	4	3	3	3.05882	2	3	4	4	4	4	2	2
1	1	1	2	2	2	3	3	4	4	4	4	2	3	3	3	3	4	2	2	3	3	3	2.95	2	3	3	4	3	4	3	2	3	2	4	3	2	3	2	3	3	2.88235	3	3	4	4	4	4	2	3
1	1	1	2	5	5	4	2	2	2	2	4	4	4	3	3	3	2	2	2	4	4	4	3.15	2	3	3	3	3	3	3	2	3	3	2	2	2	2	2	4	4	2.70588	4	2	2	2	2	3	4	4
2	1	2	1	2	2	2	2	4	4	3	3	2	2	2	3	3	4	4	3	3	3	3	2.75	4	3	3	3	3	2	2	4	2	4	3	3	3	3	4	3	3	3.05882	2	2	4	4	3	3	2	2
1	1	3	1	1	1	3	3	3	4	3	3	3	3	4	4	4	3	3	3	3	3	4	2.95	2	4	3	4	3	3	3	2	3	2	3	3	2	2	3	3	3	2.82353	3	3	3	4	3	3	3	3
1	3	4	1	3	3	3	2	2	2	3	3	3	3	3	3	3	3	3	3	3	3	3	2.75	3	3	3	3	2	2	3	3	3	3	3	3	3	3	4	2	2	2.82353	3	2	2	2	3	3	3	3
1	3	5	1	5	5	3	3	3	3	3	3	4	3	4	3	3	3	3	3	3	2	4	3.2	2	3	3	3	3	3	3	2	3	2	3	4	3	2	2	4	4	2.88235	3	3	3	3	3	3	4	3
2	2	2	2	1	1	2	2	4	4	4	2	3	2	2	2	2	2	2	2	3	3	4	2.45	3	3	2	3	4	3	3	3	3	3	3	3	3	3	4	4	4	3.17647	2	2	4	4	4	2	3	2
1	1	2	2	3	3	3	3	4	4	4	3	3	3	4	2	2	2	4	3	3	3	3	3.05	3	3	4	2	2	3	3	3	3	3	3	4	3	3	3	3	2	2.94118	3	3	4	4	3	3	3	3
2	1	1	2	4	4	3	2	4	4	4	3	2	3	4	2	4	2	3	3	3	3	2	3.05	4	3	2	2	2	4	4	4	4	3	4	2	3	4	3	3	3	3.17647	3	2	4	4	4	3	2	3
1	2	2	2	2	2	2	4	3	3	3	4	2	2	2	2	3	2	3	3	3	4	3	2.7	2	4	3	3	3	4	2	2	2	2	3	2	3	3	3	4	3	2.82353	2	4	3	3	3	4	2	2
1	1	1	1	5	5	3	2	3	3	3	3	3	3	3	3	4	3	4	2	3	3	3	3.1	3	2	3	3	3	3	3	3	3	3	4	3	4	2	3	3	3	3	3	2	3	3	3	3	3	3
1	2	3	1	2	2	3	2	3	3	3	3	3	3	3	3	3	2	3	3	3	3	3	2.7	3	2	3	3	3	3	3	3	3	3	3	2	3	3	3	3	3	2.88235	3	2	3	3	3	3	3	3
2	1	1	1	4	3	2	3	3	4	3	2	2	2	2	3	2	3	2	2	3	2	4	2.6	2	3	3	4	3	2	2	2	2	3	2	3	2	2	3	2	4	2.58824	2	3	3	4	3	3	2	2
1	1	3	1	2	2	2	2	2	3	3	2	2	2	2	2	2	2	2	2	2	2	3	2.1	2	2	2	3	3	2	2	2	2	2	2	2	2	2	2	2	3	2.17647	2	2	2	3	3	2	2	2
1	1	3	1	1	1	3	2	3	3	3	3	3	3	2	2	2	2	3	2	2	3	4	2.4	3	2	3	3	3	3	3	3	2	2	2	2	3	2	2	3	4	2.64706	3	2	3	3	3	3	3	3
1	2	4	2	3	3	3	2	3	3	2	3	3	3	3	4	3	4	3	3	3	4	3	3	3	2	3	3	2	3	3	3	3	4	3	4	3	3	3	4	3	3.05882	3	2	3	3	2	3	3	3
2	2	2	1	4	4	3	3	2	2	3	2	3	3	3	2	3	3	3	3	2	3	3	2.75	3	3	2	2	3	2	3	3	3	2	3	3	3	3	2	3	3	2.70588	3	3	2	2	3	2	3	3
1	2	2	2	2	2	4	2	3	2	3	4	4	4	4	3	2	3	2	4	3	3	3	2.95	4	2	3	2	3	4	4	4	4	3	2	3	2	4	3	3	3	3.11765	4	2	3	2	4	4	4	4
2	2	4	2	5	5	3	2	3	3	3	3	3	3	3	3	3	3	3	2	3	2	3	3	3	2	3	3	3	3	3	3	3	3	3	3	3	2	3	2	3	2.82353	3	2	3	3	3	3	3	3
1	3	5	2	1	1	3	3	4	3	2	4	3	3	3	3	3	3	2	3	4	2	2	2.7	3	3	4	3	2	4	3	3	3	3	3	3	2	3	4	2	2	2.94118	3	3	4	3	2	4	3	3
1	1	1	1	1	1	2	3	4	3	3	2	2	2	2	2	2	3	3	3	3	3	3	2.4	2	3	4	3	3	2	2	2	2	2	2	3	3	3	3	3	3	2.64706	2	3	4	3	3	2	2	2
1	2	4	1	2	3	2	2	4	4	4	4	2	2	2	4	3	3	3	4	3	3	3	2.9	2	2	4	4	4	4	2	2	2	4	3	3	3	4	3	3	3	3.05882	2	2	4	4	4	4	2	2
1	2	3	2	5	5	4	3	4	3	3	4	2	4	3	3	3	3	3	3	3	2	4	3.3	4	2	1	2	2	4	3	4	2	2	1	2	2	4	3	4	2	2.58824	4	3	4	3	3	4	2	4
2	2	3	1	3	3	3	2	3	4	3	2	2	3	3	3	3	3	3	3	3	3	3	2.8	3	3	3	5	3	4	3	3	4	3	3	5	3	4	3	3	4	3.47059	3	2	3	4	3	2	2	3
2	2	4	2	5	5	4	3	2	3	2	3	3	4	3	4	3	3	3	3	3	3	3	3.2	5	5	5	3	5	5	5	5	5	2	5	3	5	5	5	5	5	4.58824	4	3	2	3	2	3	3	4
1	2	2	1	1	1	3	2	4	2	3	4	3	3	3	3	4	2	3	4	3	3	3	2.75	2	2	1	5	4	5	2	2	2	5	1	5	4	5	2	2	2	3	3	2	4	2	3	4	3	3
2	1	1	1	3	3	2	2	2	2	2	2	2	2	3	2	2	2	2	3	3	2	3	2.25	2	2	1	4	3	4	2	2	2	4	1	4	3	4	2	2	2	2.58824	2	2	2	2	2	2	2	2
2	2	4	2	3	4	3	3	4	3	3	3	2	3	4	2	4	3	3	3	2	3	4	3.05	5	5	5	5	5	5	3	5	5	2	5	5	5	5	3	5	5	4.58824	3	3	4	3	3	2	2	3
1	2	3	2	4	4	3	4	3	3	3	3	3	3	3	3	3	3	3	3	3	3	3	3.1	3	3	2	4	4	3	3	3	3	3	2	4	4	3	3	3	3	3.11765	3	4	3	3	3	3	3	3
2	2	3	2	5	5	3	4	4	3	3	3	3	3	2	2	4	3	3	3	3	2	2	3.1	4	3	2	1	2	2	2	4	3	5	2	1	2	2	2	4	3	2.58824	3	4	4	3	4	3	3	3
1	2	4	1	1	1	2	3	4	4	3	3	3	2	2	2	4	4	3	3	3	2	2	2.6	3	3	4	3	5	3	4	3	2	5	4	3	5	3	4	3	2	3.47059	2	3	4	4	3	3	3	2
2	2	3	1	1	1	2	2	3	2	2	3	2	2	3	3	3	2	2	3	2	2	2	2.15	2	3	4	2	2	2	2	2	2	5	4	2	2	2	2	2	2	2.47059	2	2	3	2	2	3	2	2
2	2	4	1	5	5	4	3	3	4	3	4	4	4	4	2	3	4	3	4	4	4	4	3.6	5	2	2	3	3	3	4	5	4	5	2	3	3	3	4	5	4	3.52941	4	3	3	4	3	4	4	4
1	1	1	2	5	5	4	3	2	3	3	3	2	4	3	3	2	3	3	3	2	4	3	3.1	3	4	4	3	1	3	2	3	2	2	4	3	1	3	2	3	2	2.64706	4	3	2	3	3	3	2	4
1	1	3	1	3	3	3	3	2	2	3	3	3	3	4	3	2	2	3	3	3	3	4	2.8	3	2	2	2	3	4	4	3	3	5	2	2	3	4	4	3	3	3.05882	3	3	2	2	3	3	3	3
2	1	1	2	2	2	2	2	4	4	3	3	3	2	4	3	4	4	3	3	3	2	4	2.95	2	4	3	4	2	2	2	2	2	2	2	4	4	3	2	3	2	2.64706	2	2	4	4	3	3	3	2
1	2	2	2	1	1	3	4	3	3	3	3	4	3	3	3	3	3	3	3	4	3	3	2.9	2	2	2	2	2	2	2	2	3	3	3	1	2	3	2	2	2	2.17647	3	4	3	3	3	3	4	3
1	1	1	1	4	4	3	3	3	4	3	4	2	3	4	3	3	4	3	4	2	3	4	3.2	5	4	5	4	3	3	4	5	3	4	2	5	4	2	2	2	3	3.52941	3	3	3	4	3	4	2	3
1	1	3	1	4	4	4	3	3	3	3	3	3	3	3	3	3	2	2	4	4	4	2	3.05	2	4	3	2	3	4	2	2	2	5	4	2	2	1	1	1	1	2.41176	4	3	3	3	3	3	3	3
2	1	2	1	2	2	2	3	2	2	3	2	3	2	3	4	2	1	3	4	4	3	3	2.55	2	3	2	2	3	2	3	2	3	4	2	1	3	4	4	3	3	2.70588	2	3	2	2	3	2	3	2
1	3	4	2	5	5	2	2	4	2	3	4	3	2	4	5	5	5	4	3	4	2	5	3.55	3	2	4	3	3	2	2	3	3	4	2	4	2	3	4	2	3	2.88235	2	2	4	2	3	4	3	2
1	1	3	1	1	1	5	5	5	3	4	3	1	5	5	5	5	5	4	5	5	5	5	3.9	4	3	4	3	4	3	3	4	3	4	3	3	4	2	2	3	3	3.23529	5	5	5	3	4	3	1	5
2	2	2	2	1	1	5	3	3	3	3	3	4	5	5	3	5	5	2	2	2	1	2	3	3	3	4	4	3	3	4	3	3	3	4	3	3	4	2	3	3	3.23529	5	3	3	3	3	3	4	5
2	1	1	2	2	2	3	2	2	1	2	3	2	3	2	3	3	1	3	3	3	3	4	2.45	4	4	4	4	2	2	3	4	4	3	3	2	2	3	2	3	3	3.05882	3	2	2	1	2	3	2	3
2	1	2	2	5	5	3	2	3	4	3	2	5	3	2	2	1	2	2	3	2	3	2	2.8	2	3	3	4	3	4	3	2	3	2	4	3	2	3	2	3	3	2.88235	3	2	3	4	3	2	5	3
1	3	4	1	1	1	3	5	4	4	3	3	4	3	3	3	2	2	3	3	4	3	3	2.9	2	3	3	3	3	3	3	2	3	3	2	2	2	2	2	4	4	2.70588	3	5	4	4	3	3	4	3
2	3	4	1	3	3	2	2	2	2	4	1	5	2	2	2	3	3	3	3	3	3	3	2.6	2	2	2	2	4	1	5	2	2	2	3	3	3	3	3	3	3	2.64706	2	2	2	2	4	1	5	2
2	3	3	2	4	4	2	2	2	2	3	1	2	2	2	2	3	3	2	3	2	1	2	2.3	2	2	2	2	3	1	2	2	2	2	3	3	2	3	2	1	2	2.11765	2	2	2	2	3	1	2	2
1	1	3	1	1	2	4	5	5	4	5	3	2	4	4	4	2	3	3	4	3	2	4	3.25	4	5	5	4	5	3	2	4	4	4	2	3	3	4	3	2	4	3.58824	4	5	5	4	5	3	2	4
1	1	1	2	5	5	5	4	3	5	5	5	5	5	5	5	5	5	4	4	3	5	5	4.5	5	4	3	5	5	5	5	5	5	5	5	5	4	4	3	5	5	4.58824	5	4	3	5	5	4	5	5
1	1	1	2	1	1	3	5	4	3	4	4	3	3	2	4	3	3	2	2	4	3	1	2.85	3	5	4	3	4	4	3	3	2	4	3	3	2	2	4	3	1	3.11765	3	5	4	3	4	4	3	3
1	1	2	1	1	1	2	3	4	4	5	5	3	2	2	2	5	5	4	3	4	4	5	3.25	2	3	4	4	5	5	3	2	2	2	5	5	4	3	4	4	5	3.64706	2	3	4	4	5	5	3	2
1	2	2	1	2	2	2	2	3	2	2	3	2	2	1	5	3	2	1	2	3	2	2	2.2	2	2	3	2	2	3	2	2	1	5	3	2	1	2	3	2	2	2.29412	2	2	3	2	2	3	2	2
2	2	3	1	1	1	2	3	5	4	4	2	3	2	3	1	5	5	3	5	4	2	2	2.9	2	3	5	4	4	2	3	2	3	1	5	5	3	5	4	2	2	3.23529	2	3	5	4	4	2	3	2
1	3	3	2	2	3	2	2	4	4	2	2	3	2	3	3	3	2	2	4	2	3	2	2.6	2	2	4	4	2	2	3	2	3	3	3	2	2	4	2	3	2	2.64706	2	2	4	4	2	2	3	2
1	1	3	1	5	5	3	5	3	4	3	5	4	3	5	3	4	5	5	2	4	5	4	3.9	3	5	3	4	3	5	4	3	5	3	4	5	5	2	4	5	4	3.94118	3	5	3	4	3	5	4	3
2	2	5	2	3	3	2	4	3	4	2	2	2	2	2	2	2	4	4	3	2	3	2	2.65	2	4	3	4	2	2	2	2	2	2	2	4	4	3	2	3	2	2.64706	2	4	3	4	2	2	2	2
2	1	3	2	2	2	2	2	2	2	2	2	2	2	3	3	3	1	2	3	2	2	2	2.15	2	2	2	2	2	2	2	2	3	3	3	1	2	3	2	2	2	2.17647	2	2	2	2	2	2	2	2
1	2	2	2	1	1	5	4	5	4	3	3	4	5	3	4	2	5	4	2	2	2	3	3.2	4	2	1	2	2	4	3	4	2	2	1	2	2	4	3	4	2	2.58824	5	4	5	4	3	3	4	5
1	2	2	1	5	5	2	4	3	2	3	4	2	2	2	5	4	2	2	1	1	1	1	2.6	3	3	3	5	3	4	3	3	4	3	3	5	3	4	3	3	4	3.47059	2	4	3	2	3	4	2	2
1	3	4	1	4	4	3	3	4	4	1	2	4	3	2	3	4	2	3	1	3	3	3	2.85	5	5	5	3	5	5	5	5	5	2	5	3	5	5	5	5	5	4.58824	3	3	4	4	1	2	4	3
2	2	4	2	3	3	2	3	4	3	2	3	3	2	3	3	4	4	4	3	4	4	3	3.1	2	2	1	5	4	5	2	2	2	5	1	5	4	5	2	2	2	3	2	3	4	3	2	3	3	2
2	2	2	1	5	5	3	3	2	4	4	3	3	3	3	3	2	4	4	3	3	3	3	3.2	2	2	1	4	3	4	2	2	2	4	1	4	3	4	2	2	2	2.58824	3	3	2	4	4	3	3	3
2	2	2	1	1	1	4	2	3	3	2	2	2	4	3	3	3	3	2	2	2	4	3	2.5	5	5	5	5	5	5	3	5	5	2	5	5	5	5	3	5	5	4.58824	4	2	3	3	2	2	2	4
1	2	2	2	1	1	3	3	4	3	5	3	4	3	2	5	4	3	5	3	4	3	2	3.15	3	3	2	4	4	3	3	3	3	3	2	4	4	3	3	3	3	3.11765	3	3	4	3	5	4	4	3
2	2	2	1	4	4	3	3	4	2	2	2	2	3	3	3	4	2	2	2	2	3	3	2.7	4	3	2	1	2	2	2	4	3	5	2	1	2	2	2	4	3	2.58824	3	3	4	2	2	2	2	3
1	3	4	2	5	5	5	2	2	3	4	3	3	5	4	5	2	3	4	3	3	5	4	3.6	3	3	4	3	5	3	4	3	2	5	4	3	5	3	4	3	2	3.47059	5	2	2	3	4	3	3	5
2	2	2	2	3	3	3	2	4	2	3	4	3	3	3	3	4	2	3	4	3	3	3	3	2	3	4	2	2	2	2	2	2	5	4	2	2	2	2	2	2	2.47059	3	2	4	2	3	4	3	3
2	1	2	1	4	4	2	2	2	2	2	2	2	2	3	2	2	2	2	3	3	2	3	2.35	5	2	2	3	3	3	4	5	4	5	2	3	3	3	4	5	4	3.52941	2	2	2	2	2	2	2	2
1	3	5	1	3	3	3	3	4	3	3	3	2	3	4	2	4	3	3	3	2	3	4	2.95	3	4	4	3	1	3	2	3	2	2	4	3	1	3	2	3	2	2.64706	3	3	4	3	3	3	2	3
2	2	3	1	5	5	5	4	3	5	5	5	5	5	5	5	3	5	5	5	5	5	5	4.55	3	2	2	2	3	4	4	3	3	5	2	2	3	4	4	3	3	3.05882	5	4	3	5	5	5	5	5
1	3	3	2	1	1	3	4	4	3	5	5	3	3	2	2	4	3	5	5	3	2	2	3.1	3	4	4	3	5	5	3	3	2	2	4	3	5	5	3	2	2	3.41176	3	4	4	3	5	5	3	3
1	3	5	1	1	1	2	3	4	4	5	5	3	2	2	2	4	4	5	5	3	2	2	3	2	3	4	4	5	5	3	2	2	2	4	4	5	5	3	2	2	3.35294	2	3	4	4	5	5	3	2
2	3	5	2	3	3	2	2	3	2	2	3	2	2	1	5	3	2	2	3	2	2	2	2.4	2	2	3	2	2	3	2	2	1	5	3	2	2	3	2	2	2	2.35294	2	2	3	2	2	4	2	2
1	2	2	2	5	5	4	3	5	4	5	4	4	4	4	2	5	4	5	4	4	4	4	4.05	4	3	5	4	5	4	4	4	4	2	5	4	5	4	4	4	4	4.05882	4	3	5	4	5	4	4	4
1	3	3	2	1	1	4	3	2	3	5	3	2	4	3	5	2	3	5	3	2	4	3	3	4	3	2	3	5	3	2	4	3	5	2	3	5	3	2	4	3	3.29412	4	3	2	3	5	3	2	4
1	3	5	1	3	3	5	3	2	2	3	5	3	5	4	3	2	2	3	5	3	5	4	3.3	5	3	2	2	3	5	3	5	4	3	2	2	3	5	3	5	4	3.47059	5	3	2	2	3	5	3	5
1	2	3	1	1	1	2	2	4	4	3	5	5	2	4	3	4	4	3	5	5	2	4	3.2	2	2	4	4	3	5	5	2	4	3	4	4	3	5	5	2	4	3.58824	2	2	4	4	3	5	5	2
1	3	5	1	2	2	3	4	5	5	5	3	4	3	5	3	5	5	5	3	4	3	5	3.75	3	4	5	5	5	3	4	3	5	3	5	5	5	3	4	3	5	4.11765	3	4	5	5	4	3	4	3
2	3	4	1	5	5	3	5	3	4	5	4	2	3	4	5	3	4	5	4	2	3	4	3.7	3	5	3	4	5	4	2	3	4	5	3	4	5	4	2	3	4	3.70588	3	5	3	4	5	4	2	3
1	3	4	2	1	1	4	3	3	3	3	3	3	3	3	3	3	2	2	4	4	4	2	2.8	4	3	3	3	3	3	3	3	3	3	3	2	2	4	4	4	2	3.05882	4	3	3	3	3	3	3	3
1	2	4	2	4	4	1	4	3	3	5	2	3	1	1	3	3	4	2	5	2	2	5	2.95	1	4	3	3	5	2	3	1	1	3	3	4	2	5	2	2	5	2.88235	1	4	3	3	5	2	3	1
2	3	4	2	4	4	4	1	3	2	2	2	2	4	4	4	2	3	2	1	3	2	3	2.7	4	1	3	2	2	2	2	4	4	4	2	3	2	1	3	2	3	2.58824	4	1	3	2	2	2	2	4
1	3	4	1	4	4	4	4	4	4	3	3	5	4	4	4	3	3	4	5	4	2	3	3.6	4	4	4	4	3	3	5	4	4	4	3	3	4	5	4	2	3	3.70588	4	4	4	4	3	3	5	4
1	2	4	1	5	5	4	2	3	4	4	5	2	4	4	4	3	3	5	2	3	3	4	3.5	4	2	3	4	4	5	2	4	4	4	3	3	5	2	3	3	4	3.47059	4	2	3	4	4	5	2	4
1	3	4	2	1	1	5	2	3	3	4	2	4	5	5	5	4	2	2	4	2	3	4	3.15	5	2	3	3	4	2	4	5	5	5	4	2	2	4	2	3	4	3.47059	5	2	3	3	4	2	4	5
1	3	3	1	1	1	5	5	5	3	4	2	2	5	2	3	2	5	2	2	4	4	5	3.15	5	5	5	3	4	2	2	5	2	3	2	5	2	2	4	4	5	3.52941	5	5	5	3	4	4	2	5
2	2	2	2	2	2	1	2	2	2	3	2	2	1	1	1	5	2	3	4	2	2	2	2.15	1	2	2	2	3	2	2	1	1	1	5	2	3	4	2	2	2	2.17647	1	2	2	2	3	2	2	1
1	3	4	1	1	1	5	3	3	4	2	4	3	5	5	5	4	4	5	3	3	1	2	3.2	5	3	3	4	2	4	3	5	5	5	4	4	5	3	3	1	2	3.58824	5	3	3	4	2	4	3	5
1	3	4	2	2	2	2	3	4	4	4	4	2	2	2	2	2	2	2	4	3	3	3	2.7	2	3	4	4	4	4	2	2	2	2	2	2	2	4	3	3	3	2.82353	2	3	4	4	4	4	2	2
1	2	2	1	5	5	3	3	4	4	4	4	2	3	3	3	3	4	2	2	3	3	3	3.2	3	3	4	4	4	4	2	3	3	3	3	4	2	2	3	3	3	3.11765	3	3	4	4	4	4	2	3
2	2	3	2	3	3	4	2	2	2	2	4	4	4	3	3	3	2	2	2	4	4	4	2.95	4	2	2	2	2	4	4	4	3	3	3	2	2	2	4	4	4	3	4	2	2	2	2	4	4	4
2	3	4	2	2	2	2	2	4	4	3	3	2	2	2	3	3	4	4	3	3	3	3	2.8	2	2	4	4	3	3	2	2	2	3	3	4	4	3	3	3	3	2.94118	2	2	4	4	3	3	2	2
2	1	1	2	1	1	3	3	3	4	3	3	3	3	4	4	4	3	3	3	3	3	4	3	3	3	3	4	3	3	3	3	4	4	4	3	3	3	3	3	4	3.29412	3	3	3	4	3	3	3	3
1	3	4	1	2	3	3	2	2	2	3	3	3	3	3	3	3	3	3	3	3	3	3	2.7	3	2	4	3	3	2	2	3	3	4	2	4	2	3	4	2	3	2.88235	3	2	2	2	4	3	3	3
2	3	4	1	3	4	3	3	3	3	3	3	4	3	4	3	3	3	3	3	3	2	4	3.05	4	3	4	3	4	3	3	4	3	4	3	3	4	2	2	3	3	3.23529	3	3	3	3	3	3	4	3
1	2	4	2	2	2	2	2	4	4	4	2	3	2	2	2	2	2	2	2	3	3	4	2.55	3	3	4	4	3	3	4	3	3	3	4	3	3	4	2	3	3	3.23529	2	2	4	4	4	2	3	2
1	2	2	1	5	5	3	3	4	4	4	3	3	3	4	2	2	2	4	3	3	3	3	3.2	4	4	4	4	2	2	3	4	4	3	3	2	2	3	2	3	3	3.05882	3	3	4	4	4	3	3	3
1	2	3	2	1	1	3	2	4	4	4	3	2	3	4	2	4	2	3	3	3	3	2	2.75	2	3	3	4	3	4	3	2	3	2	4	3	2	3	2	3	3	2.88235	3	2	4	4	4	3	2	3
2	2	3	1	1	1	2	4	3	3	3	4	2	2	2	2	3	2	3	3	3	4	3	2.55	2	3	3	3	3	3	3	2	3	3	2	2	2	2	2	4	4	2.70588	2	4	3	3	3	4	2	2
1	3	4	1	2	2	3	2	3	3	3	3	3	3	3	3	4	3	4	2	3	3	3	2.8	3	2	3	3	3	3	3	3	3	3	4	3	4	2	3	3	3	3	3	2	3	3	3	3	3	3
1	2	2	2	5	5	3	2	3	3	3	3	3	3	3	3	3	2	3	3	3	3	3	3.05	3	2	3	3	3	3	3	3	3	3	3	2	3	3	3	3	3	2.88235	3	2	3	3	3	3	3	3
1	3	5	2	4	4	3	3	3	3	3	4	2	3	2	3	3	3	2	2	2	3	3	2.85	3	3	3	3	3	4	2	3	2	3	3	3	2	2	2	3	3	2.76471	3	3	3	3	3	4	2	3
2	3	4	2	3	3	3	2	3	3	3	2	2	3	2	3	3	3	4	4	4	2	2	2.8	3	2	3	3	3	2	2	3	2	3	3	3	4	4	4	2	2	2.82353	3	2	3	3	3	2	2	3
2	3	4	1	4	4	3	3	3	3	3	3	2	3	3	3	3	3	3	2	4	2	3	2.9	3	3	3	3	3	3	2	3	3	3	3	3	3	2	4	2	3	2.88235	3	3	3	3	3	3	2	3
1	3	5	2	3	3	2	3	2	2	4	2	2	2	2	2	2	2	3	3	4	4	2	2.55	2	3	2	2	4	2	2	2	2	2	2	2	3	3	4	4	2	2.52941	2	3	2	2	4	2	2	2
2	2	2	1	3	3	2	3	3	4	3	2	2	2	2	3	2	3	2	2	3	2	4	2.55	2	3	3	4	3	2	2	2	2	3	2	3	2	2	3	2	4	2.58824	2	3	3	4	3	2	2	2
2	2	2	1	4	4	2	2	2	3	3	2	2	2	2	2	2	2	2	2	2	2	3	2.3	2	2	2	3	3	2	2	2	2	2	2	2	2	2	2	2	3	2.17647	2	2	2	3	3	2	2	2
2	2	5	1	4	4	3	2	3	3	3	3	3	3	2	2	2	2	3	2	2	3	4	2.7	3	2	3	3	3	3	3	3	2	2	2	2	3	2	2	3	4	2.64706	3	2	3	3	3	3	3	3
1	3	3	2	4	4	3	2	3	3	2	3	3	3	3	4	3	4	3	3	3	4	3	3.1	3	2	3	3	2	3	3	3	3	4	3	4	3	3	3	4	3	3.05882	3	2	3	3	4	3	3	3
2	3	4	1	2	2	3	3	2	2	3	2	3	3	3	2	3	3	3	3	2	3	3	2.55	3	3	2	2	3	2	3	3	3	2	3	3	3	3	2	3	3	2.70588	3	3	2	2	3	2	3	3
1	3	5	2	2	3	4	2	3	2	3	4	4	4	4	3	2	3	2	4	3	3	3	3	4	2	3	2	3	4	4	4	4	3	2	3	2	4	3	3	3	3.11765	4	2	3	2	3	4	4	4
2	1	1	2	3	3	3	2	3	3	3	3	3	3	3	3	3	3	3	2	3	2	3	2.8	3	2	3	3	3	3	3	3	3	3	3	3	3	2	3	2	3	2.82353	3	2	3	3	3	3	3	3
2	3	4	1	4	4	3	3	4	3	2	4	3	3	3	3	3	3	2	3	4	2	2	2.95	3	3	4	3	2	4	3	3	3	3	3	3	2	3	4	2	2	2.94118	3	3	4	3	2	4	3	3
2	3	5	2	1	1	2	3	4	3	3	2	2	2	2	2	2	3	3	3	3	3	3	2.45	2	3	4	3	3	2	2	2	2	2	2	3	3	3	3	3	3	2.64706	2	3	4	3	3	2	2	2
1	3	4	2	3	3	2	2	4	4	4	4	2	2	2	4	3	3	3	4	3	3	3	3	4	2	1	2	2	4	3	4	2	2	1	2	2	4	3	4	2	2.58824	2	2	4	4	4	4	2	2
1	3	4	1	4	4	4	3	4	3	3	4	2	4	3	3	3	3	3	3	3	2	4	3.15	3	3	3	5	3	4	3	3	4	3	3	5	3	4	3	3	4	3.47059	4	3	4	3	3	4	2	4
1	3	5	1	2	2	3	2	3	4	3	2	2	3	3	3	3	3	3	3	3	3	3	2.7	5	5	5	3	5	5	5	5	5	2	5	3	5	5	5	5	5	4.58824	3	2	3	4	3	2	2	3
2	3	3	1	5	5	4	3	2	3	2	3	3	4	3	4	3	3	3	3	3	3	3	3.15	2	2	1	5	4	5	2	2	2	5	1	5	4	5	2	2	2	3	4	3	2	3	2	3	3	4
1	3	5	2	1	1	3	4	4	4	3	3	3	3	4	2	2	3	2	3	3	2	3	2.75	2	2	1	4	3	4	2	2	2	4	1	4	3	4	2	2	2	2.58824	3	4	4	4	3	3	3	3
1	2	2	1	1	1	3	3	3	3	3	3	3	3	2	2	4	2	2	2	2	3	2	2.4	5	5	5	5	5	5	3	5	5	2	5	5	5	5	3	5	5	4.58824	3	3	3	3	2	3	3	3
2	2	5	2	2	2	3	3	3	4	3	3	3	3	3	3	3	3	3	4	4	4	4	3.1	3	3	2	4	4	3	3	3	3	3	2	4	4	3	3	3	3	3.11765	3	3	3	4	3	3	3	3
1	3	5	2	5	5	3	3	3	3	3	3	3	3	3	2	2	3	2	2	3	3	2	2.9	4	3	2	1	2	2	2	4	3	5	2	1	2	2	2	4	3	2.58824	3	3	3	3	3	3	3	3
2	1	3	2	4	4	3	3	3	4	3	3	3	3	2	3	3	3	2	2	3	3	2	2.9	3	3	4	3	5	3	4	3	2	5	4	3	5	3	4	3	2	3.47059	3	3	3	4	3	3	3	3
1	2	4	1	2	2	3	2	2	2	4	4	3	3	2	2	4	4	3	3	3	2	2	2.65	2	3	4	2	2	2	2	2	2	5	4	2	2	2	2	2	2	2.47059	3	2	2	2	4	4	3	3
1	3	3	1	1	1	3	3	3	3	3	3	3	3	3	3	4	3	3	3	4	2	2	2.7	5	2	2	3	3	3	4	5	4	5	2	3	3	3	4	5	4	3.52941	3	3	3	3	3	3	3	3
2	3	3	2	1	1	3	2	2	3	3	3	4	3	3	2	4	3	3	4	3	2	2	2.65	3	4	4	3	1	3	2	3	2	2	4	3	1	3	2	3	2	2.64706	3	2	2	3	3	3	4	3
2	2	4	1	3	3	2	3	3	3	3	4	3	2	2	4	3	3	3	4	4	4	2	2.95	3	2	2	2	3	4	4	3	3	5	2	2	3	4	4	3	3	3.05882	2	3	3	3	4	4	3	2
1	2	3	2	1	1	3	3	3	3	3	3	3	3	2	2	3	2	3	4	2	2	3	2.55	2	3	3	4	3	4	3	2	3	2	4	3	2	3	2	3	3	2.88235	3	3	3	3	3	3	3	3
2	2	4	2	5	5	3	2	3	3	3	4	2	3	2	3	3	4	4	3	3	4	3	3.2	2	3	3	3	3	3	3	2	3	3	2	2	2	2	2	4	4	2.70588	3	2	3	3	3	4	2	3
2	2	2	2	5	5	3	3	3	2	2	2	4	3	4	3	3	3	3	4	3	2	3	3.1	3	3	3	2	2	2	4	3	4	3	3	3	3	4	3	2	3	2.94118	3	3	3	2	2	2	4	3
1	2	3	1	3	3	2	3	3	3	3	4	3	2	2	2	3	2	2	2	3	2	2	2.5	2	3	3	3	3	4	3	2	2	2	3	2	2	2	3	2	2	2.52941	2	3	3	3	3	4	3	2
2	2	3	2	2	2	3	2	4	3	3	2	2	3	3	4	2	4	2	3	4	2	3	2.75	3	2	4	3	3	2	2	3	3	4	2	4	2	3	4	2	3	2.88235	3	2	4	3	3	2	2	3
2	3	3	2	1	1	4	3	4	3	4	3	3	4	3	4	3	3	4	2	2	3	3	2.95	4	3	4	3	4	3	3	4	3	4	3	3	4	2	2	3	3	3.23529	4	3	4	3	4	3	3	4
1	3	4	2	3	3	3	3	4	4	3	3	4	3	3	3	4	3	3	4	2	3	3	3.15	3	3	4	4	3	3	4	3	3	3	4	3	3	4	2	3	3	3.23529	3	3	4	4	3	3	4	3
2	2	2	1	4	4	4	4	4	4	2	2	3	4	4	3	3	2	2	3	2	3	3	3.05	4	4	4	4	2	2	3	4	4	3	3	2	2	3	2	3	3	3.05882	4	4	4	4	2	2	3	4
1	2	4	1	2	2	5	3	2	2	5	4	5	5	5	4	2	3	5	4	3	2	3	3.35	5	3	2	2	5	4	5	5	5	4	2	3	5	4	3	2	3	3.64706	5	3	2	2	5	4	5	5
1	3	5	2	5	5	5	2	4	2	4	5	5	5	4	3	4	4	5	4	2	2	4	3.8	5	2	4	2	4	5	5	5	4	3	4	4	5	4	2	2	4	3.76471	5	2	4	2	4	5	5	5
1	2	3	1	1	1	3	2	4	2	5	5	4	3	3	4	2	3	4	3	5	4	1	3	3	2	4	2	5	5	4	3	3	4	2	3	4	3	5	4	1	3.35294	3	2	4	2	5	5	4	3
2	3	4	1	1	1	4	3	2	3	3	3	2	4	4	3	5	3	4	3	5	5	5	3.2	4	3	2	3	3	3	2	4	4	3	5	3	4	3	5	5	5	3.58824	4	3	2	3	3	3	2	4
1	3	3	1	2	2	2	3	2	3	1	1	4	2	2	2	3	2	3	3	5	3	3	2.45	2	3	2	3	1	1	4	2	2	2	3	2	3	3	5	3	3	2.58824	2	3	2	3	2	1	4	2
1	2	2	1	5	5	3	3	2	5	3	4	3	3	4	5	4	4	4	3	3	3	3	3.5	3	3	2	5	3	4	3	3	4	5	4	4	4	3	3	3	3	3.47059	3	3	2	5	3	4	3	3
1	2	4	2	4	4	3	2	2	3	4	5	5	3	3	3	3	2	4	4	2	2	5	3.25	3	2	2	3	4	5	5	3	3	3	3	2	4	4	2	2	5	3.23529	3	2	2	3	4	5	5	3
1	2	2	2	3	3	5	2	3	5	5	4	5	5	5	5	5	3	4	5	3	4	5	4.05	5	2	3	5	5	4	5	5	5	5	5	3	4	5	3	4	5	4.29412	5	2	3	5	5	4	5	5
1	3	5	2	2	2	3	3	2	3	4	3	3	3	3	3	3	3	3	3	4	4	4	3	3	3	2	3	4	3	3	3	3	3	3	3	3	3	4	4	4	3.17647	3	3	2	3	4	3	3	3
2	2	4	2	5	5	3	3	4	2	2	3	3	3	3	3	3	4	3	3	3	3	2	3.1	3	3	4	2	2	3	3	3	3	3	3	4	3	3	3	3	2	2.94118	3	3	4	2	2	3	3	3
1	3	3	2	3	3	4	3	2	2	2	4	4	4	4	3	4	2	3	4	3	3	3	3.1	3	3	4	3	5	3	4	3	2	5	4	3	5	3	4	3	2	3.47059	4	3	2	2	2	4	4	4
1	3	5	1	4	4	3	3	4	4	3	3	3	3	3	3	3	3	4	3	3	3	3	3.15	3	3	4	2	2	2	2	3	3	3	4	2	2	2	2	3	3	2.64706	3	3	4	4	3	3	3	3
1	3	5	1	4	4	4	4	3	3	3	3	3	4	3	3	3	3	2	3	4	3	4	3.2	5	2	2	3	4	3	3	5	4	5	2	3	4	3	3	5	4	3.52941	4	4	3	3	3	3	3	4
1	2	3	1	4	4	3	3	3	3	3	3	3	3	3	3	3	3	3	3	3	3	3	3	3	2	4	2	3	4	3	3	3	3	4	2	3	4	3	3	3	3.05882	3	3	3	3	4	3	3	3
1	2	3	2	3	3	4	3	3	3	3	3	2	4	4	3	2	4	4	3	3	3	3	3.1	2	2	2	2	2	2	2	2	3	2	2	2	2	3	3	2	3	2.23529	4	3	3	3	3	3	2	4
1	3	5	2	3	3	4	2	2	2	2	3	3	4	4	4	3	3	2	2	2	4	3	2.85	3	3	4	3	3	3	2	3	4	2	4	3	3	3	2	3	4	3.05882	4	2	2	2	2	3	3	4
1	2	3	2	5	5	3	3	2	4	4	3	3	3	3	3	2	4	4	3	3	3	3	3.25	5	4	3	5	5	5	5	5	5	5	3	5	5	5	5	5	5	4.70588	3	3	2	4	4	3	3	3
2	3	4	2	1	2	4	2	3	3	2	2	2	4	3	3	3	3	2	2	2	4	3	2.6	3	4	4	3	5	5	3	3	2	2	4	3	5	5	3	2	2	3.41176	4	2	3	3	2	2	2	4
1	2	2	2	1	1	3	3	4	3	3	3	4	3	2	3	4	3	3	3	4	3	2	2.85	2	3	4	4	5	5	3	2	2	2	4	4	5	5	3	2	2	3.35294	3	3	4	3	3	3	4	3
2	3	5	1	3	3	3	3	4	2	2	2	2	3	3	3	4	2	2	2	2	3	3	2.6	2	2	3	2	2	3	2	2	1	5	3	2	2	3	2	2	2	2.35294	3	3	4	2	2	2	2	3
2	3	5	1	1	1	3	2	2	3	4	3	3	3	4	3	2	3	4	3	3	3	4	2.75	3	2	2	3	4	3	3	3	4	3	2	3	4	3	3	3	4	3.05882	3	2	2	3	4	3	3	3
1	2	3	1	3	3	3	4	4	4	3	3	3	3	4	2	2	3	2	3	3	2	3	2.9	3	4	4	4	3	3	3	3	4	2	2	3	2	3	3	2	3	3	3	4	4	4	3	3	3	3
1	3	4	2	4	4	3	3	3	3	3	3	3	3	2	2	4	2	2	2	2	3	2	2.75	3	3	3	3	3	3	3	3	2	2	4	2	2	2	2	3	2	2.64706	3	3	3	3	3	3	3	3
1	3	4	2	4	4	3	3	3	4	3	3	3	3	3	3	3	3	3	4	4	4	4	3.3	3	3	3	4	3	3	3	3	3	3	3	3	3	4	4	4	4	3.29412	3	3	3	4	3	3	3	3
1	2	4	1	5	5	3	3	3	3	3	3	3	3	3	2	2	3	2	2	3	3	2	2.85	3	3	3	3	3	3	3	3	3	2	2	3	2	2	3	3	2	2.70588	3	3	3	3	3	3	3	3
2	3	3	1	1	1	3	3	3	4	3	3	3	3	2	3	3	3	2	2	3	3	2	2.55	3	3	3	4	3	3	3	3	2	3	3	3	2	2	3	3	2	2.82353	3	3	3	4	3	3	3	3
1	3	3	1	2	2	3	3	3	3	3	3	3	3	2	2	3	2	3	4	2	2	3	2.6	2	2	1	5	4	5	2	2	2	5	1	5	4	5	2	2	2	3	3	3	3	3	3	3	3	3
2	3	5	2	1	1	3	2	3	3	3	4	2	3	2	3	3	4	4	3	3	4	3	2.8	2	2	1	4	3	4	2	2	2	4	1	4	3	4	2	2	2	2.58824	3	2	3	3	3	4	2	3
2	3	4	2	1	1	3	3	3	2	2	2	4	3	4	3	3	3	3	4	3	2	3	2.7	5	5	5	5	5	5	3	5	5	2	5	5	5	5	3	5	5	4.58824	3	3	3	2	2	2	4	3
2	3	5	1	4	4	2	3	3	3	3	4	3	2	2	2	3	2	2	2	3	2	2	2.6	3	3	2	4	4	3	3	3	3	3	2	4	4	3	3	3	3	3.11765	2	3	3	3	3	4	3	2
2	3	4	2	1	1	3	2	4	3	3	2	2	3	3	4	2	4	2	3	4	2	3	2.65	4	3	2	1	2	2	2	4	3	5	2	1	2	2	2	4	3	2.58824	3	2	4	3	3	2	2	3
1	2	2	2	2	2	4	3	4	3	4	3	3	4	3	4	3	3	4	2	2	3	3	3.05	3	3	4	3	5	3	4	3	2	5	4	3	5	3	4	3	2	3.47059	4	3	4	3	4	3	3	4
1	2	2	2	5	5	3	3	4	4	3	3	4	3	3	3	4	3	3	4	2	3	3	3.35	2	3	4	2	2	2	2	2	2	5	4	2	2	2	2	2	2	2.47059	3	3	4	4	3	3	4	3
1	3	5	2	3	3	4	4	4	4	2	2	3	4	4	3	3	2	2	3	2	3	3	3	5	2	2	3	3	3	4	5	4	5	2	3	3	3	4	5	4	3.52941	4	4	4	4	2	2	3	4
1	3	4	2	2	2	5	2	2	3	4	3	3	5	4	5	2	3	4	3	3	5	4	3.3	3	4	4	3	1	3	2	3	2	2	4	3	1	3	2	3	2	2.64706	5	2	2	3	4	3	3	5
2	3	3	2	1	1	3	2	4	2	3	4	3	3	3	3	4	2	3	4	3	3	3	2.8	3	2	2	2	3	4	4	3	3	5	2	2	3	4	4	3	3	3.05882	3	2	4	2	3	4	3	3
2	3	4	2	3	3	2	2	2	2	2	2	2	2	3	2	2	2	2	3	3	2	3	2.3	2	3	3	3	3	3	3	2	3	3	2	2	2	2	2	4	4	2.70588	2	2	2	2	2	2	2	2
1	3	4	2	4	4	3	3	4	3	3	3	2	3	4	2	4	3	3	3	2	3	4	3.1	2	2	3	2	2	3	2	2	1	5	3	2	2	3	2	2	2	2.35294	3	3	4	3	3	3	2	3
1	3	5	2	1	2	5	4	3	5	5	5	5	5	5	5	3	5	5	5	5	5	5	4.25	5	4	3	5	5	5	5	5	5	5	3	5	5	5	5	5	5	4.70588	5	4	3	5	5	5	5	5
1	3	4	2	5	5	3	3	2	3	4	3	3	3	3	3	3	3	3	3	4	4	4	3.3	3	3	2	3	4	3	3	3	3	3	3	3	3	3	4	4	4	3.17647	3	3	2	3	4	3	3	3
1	3	4	2	1	1	3	3	4	2	2	3	3	3	3	3	3	4	3	3	3	3	2	2.7	3	3	4	2	2	3	3	3	3	3	3	4	3	3	3	3	2	2.94118	3	3	4	2	2	3	3	3
1	3	5	2	1	1	4	3	2	2	2	4	4	4	4	3	4	2	3	4	3	3	3	2.9	4	3	2	2	2	4	4	4	4	3	4	2	3	4	3	3	3	3.17647	4	3	2	2	2	4	4	4
1	2	3	1	2	2	3	3	4	4	3	3	3	3	3	3	3	3	4	3	3	3	3	2.95	3	3	4	4	3	3	3	3	3	3	3	3	4	3	3	3	3	3.17647	3	3	4	4	3	3	3	3
1	3	4	2	5	5	4	4	3	3	3	3	3	4	3	3	3	3	2	3	4	3	4	3.35	4	4	3	3	3	3	3	4	3	3	3	3	2	3	4	3	4	3.23529	4	4	3	3	4	3	3	4
1	2	2	2	3	3	3	3	3	3	3	3	3	3	3	3	3	3	3	3	3	3	3	2.95	3	3	3	3	3	3	3	3	3	3	3	3	3	3	3	3	3	3	3	3	3	3	3	3	3	3
2	3	5	2	3	3	4	3	3	3	3	3	2	4	4	3	2	4	4	3	3	3	3	3.1	4	2	1	2	2	4	3	4	2	2	1	2	2	4	3	4	2	2.58824	4	3	3	3	3	3	2	4
2	3	3	1	4	4	4	2	2	2	2	3	3	4	4	4	3	3	2	2	2	4	3	2.9	3	3	3	5	3	4	3	3	4	3	3	5	3	4	3	3	4	3.47059	4	2	2	2	2	3	3	4
1	2	3	2	3	4	3	3	2	4	4	3	3	3	3	3	2	4	4	3	3	3	3	3.1	5	5	5	3	5	5	5	5	5	2	5	3	5	5	5	5	5	4.58824	3	3	2	4	4	3	3	3
2	3	4	2	4	4	4	2	3	3	2	2	2	4	3	3	3	3	2	2	2	4	3	2.85	2	2	1	5	4	5	2	2	2	5	1	5	4	5	2	2	2	3	4	2	3	3	2	2	2	4
1	3	5	2	5	5	3	3	4	3	3	3	4	3	2	3	4	3	3	3	4	3	2	3.25	2	2	1	4	3	4	2	2	2	4	1	4	3	4	2	2	2	2.58824	3	3	4	3	3	3	4	3
2	3	4	2	2	3	3	3	4	2	2	2	2	3	3	3	4	2	2	2	2	3	3	2.6	5	5	5	5	5	5	3	5	5	2	5	5	5	5	3	5	5	4.58824	3	3	4	2	2	2	2	3
1	3	3	2	3	3	3	2	2	3	4	3	3	3	4	3	2	3	4	3	3	3	4	3	3	3	2	4	4	3	3	3	3	3	2	4	4	3	3	3	3	3.11765	3	2	2	3	4	3	3	3
1	1	1	2	2	2	3	4	4	4	3	3	3	3	4	2	2	3	2	3	3	2	3	2.85	4	3	2	1	2	2	2	4	3	5	2	1	2	2	2	4	3	2.58824	3	4	4	4	3	3	3	3
2	3	5	2	1	1	3	3	3	3	3	3	3	3	2	2	4	2	2	2	2	3	2	2.45	3	3	4	3	5	3	4	3	2	5	4	3	5	3	4	3	2	3.47059	3	3	3	3	4	3	3	3
2	2	3	2	4	4	3	3	3	4	3	3	3	3	3	3	3	3	3	4	4	4	4	3.3	2	3	4	2	2	2	2	2	2	5	4	2	2	2	2	2	2	2.47059	3	3	3	4	3	3	3	3
1	1	3	2	2	2	3	3	3	3	3	3	3	3	3	2	2	3	2	2	3	3	2	2.6	5	2	2	3	3	3	4	5	4	5	2	3	3	3	4	5	4	3.52941	3	3	3	3	3	3	3	3
2	1	3	2	5	5	3	3	3	4	3	3	3	3	2	3	3	3	2	2	3	3	2	3	3	4	4	3	1	3	2	3	2	2	4	3	1	3	2	3	2	2.64706	3	3	3	4	3	3	3	3
2	2	4	2	4	4	3	2	2	2	4	4	3	3	2	2	4	4	3	3	3	2	2	2.9	3	2	2	2	3	4	4	3	3	5	2	2	3	4	4	3	3	3.05882	3	2	2	2	4	4	3	3
1	3	5	1	2	2	3	3	3	3	3	3	3	3	3	3	4	3	3	3	4	2	2	2.8	3	3	3	3	3	3	3	3	3	3	4	3	3	3	4	2	2	3	3	3	3	3	3	3	3	3
2	2	3	2	1	1	3	2	2	3	3	3	4	3	3	2	4	3	3	4	3	2	2	2.65	3	2	2	3	3	3	4	3	3	2	4	3	3	4	3	2	2	2.88235	3	2	2	3	3	3	4	3
2	2	2	1	3	3	4	2	4	2	1	3	5	4	2	3	3	1	1	4	2	1	5	2.7	4	2	4	2	1	3	5	4	2	3	3	1	1	4	2	1	5	2.76471	4	2	4	2	1	3	5	4
1	1	3	2	1	1	2	2	2	3	3	3	5	2	3	4	3	3	4	5	5	5	4	3.1	3	2	4	3	3	2	2	3	3	4	2	4	2	3	4	2	3	2.88235	2	2	2	3	3	3	5	2
1	2	3	2	3	3	2	2	5	3	2	3	2	2	4	3	5	3	2	3	1	2	4	2.8	4	3	4	3	4	3	3	4	3	4	3	3	4	2	2	3	3	3.23529	2	2	5	3	2	3	2	2
2	2	2	2	4	4	2	2	2	2	2	2	2	2	2	2	2	2	4	2	2	2	2	2.3	3	3	4	4	3	3	4	3	3	3	4	3	3	4	2	3	3	3.23529	2	2	2	2	3	2	2	2
1	3	5	2	2	2	4	4	3	4	3	4	4	4	4	4	3	5	5	3	2	2	5	3.45	4	4	4	4	2	2	3	4	4	3	3	2	2	3	2	3	3	3.05882	4	4	3	4	3	4	4	4
2	1	1	2	5	5	3	3	4	4	4	3	4	3	3	4	3	4	5	5	4	4	5	3.85	2	3	3	4	3	4	3	2	3	2	4	3	2	3	2	3	3	2.88235	3	3	4	4	4	3	4	3
1	2	3	2	1	1	5	5	1	2	2	5	5	5	4	5	5	4	2	5	5	4	5	3.65	2	3	3	3	3	3	3	2	3	3	2	2	2	2	2	4	4	2.70588	5	5	1	2	2	5	5	5
1	2	4	1	1	1	3	4	2	2	3	4	4	3	4	5	4	5	2	4	5	4	4	3.25	3	3	4	3	3	3	2	3	4	2	4	3	3	3	2	3	4	3.05882	3	4	2	2	3	4	4	3
1	1	2	2	2	2	5	2	5	3	4	5	5	5	5	5	5	2	3	3	3	5	2	3.65	5	4	3	5	5	5	5	5	5	5	3	5	5	5	5	5	5	4.70588	5	2	5	3	4	5	5	5
2	3	4	2	1	1	3	4	3	3	3	3	3	3	3	3	3	3	3	3	3	3	5	2.9	3	4	4	3	5	5	3	3	2	2	4	3	5	5	3	2	2	3.41176	3	4	3	3	3	3	3	3
1	1	1	2	1	1	4	3	5	4	5	4	4	4	4	2	5	4	5	4	4	4	4	3.65	4	3	5	4	5	4	4	4	4	2	5	4	5	4	4	4	4	4.05882	4	3	5	4	5	4	4	4
1	3	5	2	3	3	4	3	2	3	5	3	2	4	3	5	2	3	5	3	2	4	3	3.2	4	3	2	3	5	3	2	4	3	5	2	3	5	3	2	4	3	3.29412	4	3	2	3	5	3	2	4
2	3	5	2	5	5	5	3	2	2	3	5	3	5	4	3	2	2	3	5	3	5	4	3.55	5	3	2	2	3	5	3	5	4	3	2	2	3	5	3	5	4	3.47059	5	3	2	2	2	5	3	5
1	3	5	1	2	2	2	2	4	4	3	5	5	2	4	3	4	4	3	5	5	2	4	3.3	2	2	4	4	3	5	5	2	4	3	4	4	3	5	5	2	4	3.58824	2	2	4	4	3	5	5	2
1	3	3	1	4	4	3	4	5	5	5	3	4	3	5	3	5	5	5	3	4	3	5	3.95	3	4	5	5	5	3	4	3	5	3	5	5	5	3	4	3	5	4.11765	3	4	5	5	5	3	4	3
1	1	1	1	4	4	3	5	3	4	5	4	2	3	4	5	3	4	5	4	2	3	4	3.6	3	5	3	4	5	4	2	3	4	5	3	4	5	4	2	3	4	3.70588	3	5	3	4	3	4	2	3
2	2	3	2	5	5	2	2	2	2	2	2	2	2	2	2	2	2	2	2	2	4	2	2.4	2	2	2	2	2	2	2	2	2	2	2	2	2	2	2	4	2	2.11765	2	2	2	2	2	2	2	2
2	1	1	1	3	3	2	2	2	3	2	1	2	2	3	4	2	3	2	1	2	2	3	2.25	2	2	2	3	2	1	2	2	3	4	2	3	2	1	2	2	3	2.23529	2	2	2	3	2	1	2	2
1	2	2	1	2	2	3	4	3	3	5	5	4	3	2	5	3	3	5	5	4	3	2	3.35	3	4	3	3	5	5	4	3	2	5	3	3	5	5	4	3	2	3.64706	3	4	3	3	4	5	4	3
1	2	2	1	3	3	4	4	5	4	4	4	4	4	4	5	5	4	4	4	4	4	4	3.9	4	4	5	4	4	4	4	4	4	5	5	4	4	4	4	4	4	4.17647	4	4	5	4	4	4	4	4
1	2	4	2	1	1	2	1	3	3	4	3	2	2	2	3	3	3	4	3	2	2	2	2.4	2	1	3	3	4	3	2	2	2	3	3	3	4	3	2	2	2	2.58824	2	1	3	3	4	3	2	2
2	2	3	1	3	3	4	2	1	2	2	4	3	4	2	2	1	2	2	4	3	4	2	2.55	4	2	1	2	2	4	3	4	2	2	1	2	2	4	3	4	2	2.58824	4	2	1	2	2	3	3	4
1	3	3	2	4	4	3	3	3	5	3	4	3	3	4	3	3	5	3	4	3	3	4	3.45	3	3	3	5	3	4	3	3	4	3	3	5	3	4	3	3	4	3.47059	3	3	3	5	3	4	3	3
1	3	4	1	2	2	5	5	5	3	5	5	5	5	5	2	5	3	5	5	5	5	5	4.15	5	5	5	3	5	5	5	5	5	2	5	3	5	5	5	5	5	4.58824	5	5	5	3	5	5	5	5
1	3	4	2	5	5	2	2	1	5	4	5	2	2	2	5	1	5	4	5	2	2	2	3.15	2	2	1	5	4	5	2	2	2	5	1	5	4	5	2	2	2	3	2	2	1	5	4	5	2	2
1	1	3	2	1	1	2	2	1	4	3	4	2	2	2	4	1	4	3	4	2	2	2	2.4	2	2	1	4	3	4	2	2	2	4	1	4	3	4	2	2	2	2.58824	2	2	1	4	3	4	2	2
2	2	5	1	5	5	5	5	5	5	5	5	3	5	5	2	5	5	5	5	3	5	5	4.45	5	5	5	5	5	5	3	5	5	2	5	5	5	5	3	5	5	4.58824	5	5	5	5	3	5	3	5
1	3	4	1	1	2	3	3	2	4	4	3	3	3	3	3	2	4	4	3	3	3	3	2.85	3	3	2	4	4	3	3	3	3	3	2	4	4	3	3	3	3	3.11765	3	3	2	4	4	3	3	3
2	3	5	2	3	3	4	3	2	1	2	2	2	4	3	5	2	1	2	2	2	4	3	2.6	4	3	2	1	2	2	2	4	3	5	2	1	2	2	2	4	3	2.58824	4	3	2	1	2	2	2	4
1	2	2	2	3	3	3	3	4	3	5	3	4	3	2	5	4	3	5	3	4	3	2	3.35	3	3	4	3	5	3	4	3	2	5	4	3	5	3	4	3	2	3.47059	3	3	4	3	3	3	4	3
2	1	2	1	4	4	2	3	4	2	2	2	2	2	2	5	4	2	2	2	2	2	2	2.55	2	3	4	2	2	2	2	2	2	5	4	2	2	2	2	2	2	2.47059	2	3	4	2	2	3	2	2
1	2	4	2	4	4	5	2	2	3	3	3	4	5	4	5	2	3	3	3	4	5	4	3.5	5	2	2	3	3	3	4	5	4	5	2	3	3	3	4	5	4	3.52941	5	2	2	3	3	3	4	5
2	3	4	1	3	4	3	4	4	3	1	3	2	3	2	2	4	3	1	3	2	3	2	2.65	3	4	4	3	1	3	2	3	2	2	4	3	1	3	2	3	2	2.64706	3	4	4	3	2	3	2	3
2	3	4	2	2	2	3	2	2	2	3	4	4	3	3	5	2	2	3	4	4	3	3	2.9	3	2	2	2	3	4	4	3	3	5	2	2	3	4	4	3	3	3.05882	3	2	2	2	3	4	4	3
2	1	3	2	3	3	2	2	2	4	3	1	3	2	2	2	2	4	3	1	3	2	2	2.4	2	2	2	4	3	1	3	2	2	2	2	4	3	1	3	2	2	2.35294	2	2	2	4	3	1	3	2
2	1	1	1	4	4	2	2	2	2	2	1	2	2	2	4	2	2	2	1	2	2	2	2.15	2	2	2	2	2	1	2	2	2	4	2	2	2	1	2	2	2	2	2	2	2	2	2	1	2	2
2	2	2	1	2	2	4	2	2	2	1	4	3	4	3	2	2	2	1	4	3	4	3	2.55	4	2	2	2	1	4	3	4	3	2	2	2	1	4	3	4	3	2.70588	4	2	2	2	1	4	3	4
1	3	5	1	1	1	3	5	4	4	4	4	4	3	5	4	4	4	4	4	4	3	5	3.55	3	5	4	4	4	4	4	3	5	4	4	4	4	4	4	3	5	4	3	5	4	4	3	4	4	3
2	2	2	2	2	3	5	3	3	3	2	2	4	5	3	4	3	3	2	2	4	5	3	3.15	5	3	3	3	2	2	4	5	3	4	3	3	2	2	4	5	3	3.29412	5	3	3	3	2	2	4	5
2	1	1	1	4	4	5	3	3	3	3	3	5	5	5	5	3	3	3	3	5	5	5	3.8	5	3	3	3	3	3	5	5	5	5	3	3	3	3	5	5	5	3.94118	5	3	3	3	3	3	5	5
[truncated: 10 more columns]
